# Supplementary material for: The genome evolution and low-phosphorus adaptation in white lupin
Source: Nat Commun. 2020 Feb 26;11:1069. doi: 10.1038/s41467-020-14891-z (PMC7044338; doi:10.1038/s41467-020-14891-z)
Supplement: Supplementary file 5 — Supplementary Data 1–16 [file 41467_2020_14891_MOESM5_ESM.xlsx]

## Sheet: Supp. Data 1
Supplementary Data 1. The significantly enriched GO terms in multiple-copy geneset comparing to that in single-copy geneset from orthologous genes of white lupin to A. thaliana. P value was calculated using the one-sided Fisher's exact test.
Index	GO terms	#Multi-copy orthologs	#Single-copy orthologs	P value	GO annotation
1	GO:0009570	1459	97	1.18034e-43	chloroplast stroma		28346	6446
2	GO:0005886	3334	384	5.98585e-40	plasma membrane
3	GO:0003700	2022	257	2.51844e-20	transcription factor activity
4	GO:0005618	838	70	3.68686e-20	cell wall
5	GO:0016020	2653	370	1.29533e-19	membrane
6	GO:0005739	1825	229	3.18067e-19	mitochondrion
7	GO:0048046	687	67	1.49365e-13	apoplast
8	GO:0005737	917	111	1.30655e-11	cytoplasm
9	GO:0005829	785	90	2.04091e-11	cytosol
10	GO:0009941	986	128	1.85441e-10	chloroplast envelope
11	GO:0009507	5008	908	1.28605e-09	chloroplast
12	GO:0045449	865	118	2.86598e-08	regulation of transcription
13	GO:0005773	800	107	3.48953e-08	vacuole
14	GO:0005524	1843	305	1.27747e-07	ATP binding
15	GO:0005515	2001	336	1.40946e-07	protein binding
16	GO:0005759	150	7	1.78703e-07	mitochondrial matrix
17	GO:0006355	884	127	2.84971e-07	regulation of transcription, DNA-dependent
18	GO:0006817	81	1	1.01104e-06	phosphate transport
19	GO:0045271	130	6	1.10334e-06	respiratory chain complex I
20	GO:0009579	514	66	2.1742e-06	thylakoid
21	GO:0003743	142	8	2.29477e-06	translation initiation factor activity
22	GO:0003824	1592	274	1.04922e-05	catalytic activity
23	GO:0010380	54	0	1.58081e-05	regulation of chlorophyll biosynthetic process
24	GO:0030163	65	1	2.17017e-05	protein catabolic process
25	GO:0006096	132	9	3.10331e-05	glycolysis
26	GO:0003677	1691	299	3.39034e-05	DNA binding
27	GO:0005747	108	6	3.51217e-05	mitochondrial respiratory chain complex I
28	GO:0006164	49	0	4.39623e-05	purine nucleotide biosynthetic process
29	GO:0004672	668	101	4.50888e-05	protein kinase activity
30	GO:0006413	109	7	9.69898e-05	translational initiation
31	GO:0019395	45	0	9.96535e-05	fatty acid oxidation
32	GO:0005975	448	63	0.000112016	carbohydrate metabolic process
33	GO:0016036	92	5	0.000119754	cellular response to phosphate starvation
34	GO:0009744	90	5	0.000163011	response to sucrose stimulus
35	GO:0009658	159	15	0.000209251	chloroplast organization
36	GO:0006468	871	146	0.000296019	protein amino acid phosphorylation
37	GO:0016491	658	105	0.000313104	oxidoreductase activity
38	GO:0009295	142	13	0.000330753	nucleoid
39	GO:0006120	39	0	0.000340169	mitochondrial electron transport, NADH to ubiquinone
40	GO:0016301	859	145	0.000420433	kinase activity
41	GO:0005215	446	66	0.000426653	transporter activity
42	GO:0007165	280	37	0.000659017	signal transduction
43	GO:0051287	102	8	0.000713592	NAD or NADH binding
44	GO:0006950	168	19	0.00124365	response to stress
45	GO:0007005	32	0	0.00142526	mitochondrion organization
46	GO:0010119	59	3	0.00170704	regulation of stomatal movement
47	GO:0042626	158	18	0.00186288	ATPase activity, coupled to transmembrane movement of substances
48	GO:0008152	1159	212	0.0019347	metabolic process
49	GO:0010075	41	1	0.00193996	regulation of meristem growth
50	GO:0042773	30	0	0.0021463	ATP synthesis coupled electron transport
51	GO:0015662	56	3	0.002744	ATPase activity, coupled to transmembrane movement of ions, phosphorylative mechanism
52	GO:0048829	28	0	0.0032322	root cap development
53	GO:0010311	28	0	0.0032322	lateral root formation
54	GO:0006979	332	51	0.00421366	response to oxidative stress
55	GO:0016887	217	30	0.00466555	ATPase activity
56	GO:0003987	26	0	0.00486763	acetate-CoA ligase activity
57	GO:0009733	310	48	0.00632188	response to auxin stimulus
58	GO:0045038	34	1	0.00690258	protein import into chloroplast thylakoid membrane
59	GO:0005786	34	1	0.00690258	signal recognition particle, endoplasmic reticulum targeting
60	GO:0009853	57	4	0.00723251	photorespiration
61	GO:0003954	57	4	0.00723251	NADH dehydrogenase activity
62	GO:0004086	24	0	0.00733075	carbamoyl-phosphate synthase activity
63	GO:0019563	24	0	0.00733075	glycerol catabolic process
64	GO:0004427	24	0	0.00733075	inorganic diphosphatase activity
65	GO:0015031	166	22	0.00789094	protein transport
66	GO:0043086	83	8	0.00797943	negative regulation of catalytic activity
67	GO:0048364	165	22	0.00860414	root development
68	GO:0042254	165	22	0.00860414	ribosome biogenesis
69	GO:0030234	23	0	0.00899638	enzyme regulator activity
70	GO:0006754	62	5	0.00945424	ATP biosynthetic process
71	GO:0040007	55	4	0.00961403	growth
72	GO:0016209	32	1	0.00986722	antioxidant activity
73	GO:0005774	87	9	0.0104212	vacuolar membrane
74	GO:0005740	47	3	0.010924	mitochondrial envelope
75	GO:0004638	22	0	0.0110405	phosphoribosylaminoimidazole carboxylase activity
76	GO:0008686	21	0	0.0135493	3,4-dihydroxy-2-butanone-4-phosphate synthase activity
77	GO:0031966	38	2	0.0139477	mitochondrial membrane
78	GO:0010182	59	5	0.0140806	sugar mediated signaling pathway
79	GO:0015995	65	6	0.0150492	chlorophyll biosynthetic process
80	GO:0008610	20	0	0.0166281	lipid biosynthetic process
81	GO:0004312	20	0	0.0166281	fatty-acid synthase activity
82	GO:0009840	29	1	0.0167732	chloroplastic endopeptidase Clp complex
83	GO:0003924	123	16	0.0177169	GTPase activity
84	GO:0006800	57	5	0.0182691	oxygen and reactive oxygen species metabolic process
85	GO:0030170	81	9	0.0203006	pyridoxal phosphate binding
86	GO:0004550	19	0	0.0204068	nucleoside diphosphate kinase activity
87	GO:0015434	27	1	0.0237924	cadmium-transporting ATPase activity
88	GO:0006796	18	0	0.0250443	phosphate metabolic process
89	GO:0000275	18	0	0.0250443	mitochondrial proton-transporting ATP synthase complex, catalytic core F(1)
90	GO:0009897	18	0	0.0250443	external side of plasma membrane
91	GO:0035091	67	7	0.0250778	phosphoinositide binding
92	GO:0045333	34	2	0.0261969	cellular respiration
93	GO:0004743	33	2	0.0305806	pyruvate kinase activity
94	GO:0004737	17	0	0.0307358	pyruvate decarboxylase activity
95	GO:0009851	17	0	0.0307358	auxin biosynthetic process
96	GO:0009058	160	24	0.0307944	biosynthetic process
97	GO:0015986	59	6	0.0311753	ATP synthesis coupled proton transport
98	GO:0000104	25	1	0.0336212	succinate dehydrogenase activity
99	GO:0006121	25	1	0.0336212	mitochondrial electron transport, succinate to ubiquinone
100	GO:0006099	39	3	0.034874	tricarboxylic acid cycle
101	GO:0004108	16	0	0.0377211	citrate (SI)-synthase activity
102	GO:0048765	16	0	0.0377211	root hair cell differentiation
103	GO:0005543	37	3	0.0460388	phospholipid binding
104	GO:0048527	37	3	0.0460388	lateral root development
105	GO:0004634	23	1	0.0473059	phosphopyruvate hydratase activity
106	GO:0010304	23	1	0.0473059	PSII associated light-harvesting complex II catabolic process
107	GO:0016481	67	8	0.0479697	negative regulation of transcription
108	GO:0010027	49	5	0.049417	thylakoid membrane organization

## Sheet: Supp. Data 2
Supplementary Data 2. The significantly enriched GO terms in multiple-copy geneset comparing to that in single-copy geneset from orthologous genes of white lupin to L. angusfolius. P value was calculated using the one-sided Fisher's exact test.
Index	GO terms	#Multi-copy orthologs	#Single-copy orthologs	P value	GO annotation
1	GO:0009570	281	276	1.44686e-35	chloroplast stroma		7034	20533
2	GO:0006412	180	192	4.7049e-21	translation
3	GO:0005739	401	625	6.90434e-21	mitochondrion
4	GO:0046686	223	306	1.29662e-16	response to cadmium ion
5	GO:0009507	1083	2309	2.1099e-15	chloroplast
6	GO:0008152	273	447	3.61061e-13	metabolic process
7	GO:0003824	383	701	1.47768e-12	catalytic activity
8	GO:0048046	160	226	9.23746e-12	apoplast
9	GO:0016491	172	265	2.24485e-10	oxidoreductase activity
10	GO:0009225	23	11	3.07133e-07	nucleotide-sugar metabolic process
11	GO:0005759	21	9	4.15926e-07	mitochondrial matrix
12	GO:0045271	30	26	7.1492e-06	respiratory chain complex I
13	GO:0005747	23	18	3.09802e-05	mitochondrial respiratory chain complex I
14	GO:0009853	20	14	4.011e-05	photorespiration
15	GO:0009941	190	385	4.03681e-05	chloroplast envelope
16	GO:0016887	58	84	4.88821e-05	ATPase activity
17	GO:0008026	48	64	5.04305e-05	ATP-dependent helicase activity
18	GO:0006633	33	40	0.000214604	fatty acid biosynthetic process
19	GO:0031966	14	9	0.000358905	mitochondrial membrane
20	GO:0006508	123	244	0.000419709	proteolysis
21	GO:0006120	9	3	0.000464163	mitochondrial electron transport, NADH to ubiquinone
22	GO:0004028	16	13	0.00064081	3-chloroallyl aldehyde dehydrogenase activity
23	GO:0042578	5	0	0.00108331	phosphoric ester hydrolase activity
24	GO:0004086	5	0	0.00108331	carbamoyl-phosphate synthase activity
25	GO:0004634	6	1	0.00151239	phosphopyruvate hydratase activity
26	GO:0003978	6	1	0.00151239	UDP-glucose 4-epimerase activity
27	GO:0055114	41	64	0.00162552	oxidation reduction
28	GO:0008610	8	4	0.00320877	lipid biosynthetic process
29	GO:0030170	20	24	0.00329884	pyridoxal phosphate binding
30	GO:0005774	27	38	0.00349922	vacuolar membrane
31	GO:0006096	23	30	0.0035164	glycolysis
32	GO:0019288	10	7	0.00366142	isopentenyl diphosphate biosynthetic process, mevalonate-independent pathway
33	GO:0051287	16	17	0.00375978	NAD or NADH binding
34	GO:0009579	88	179	0.0041199	thylakoid
35	GO:0003899	25	35	0.00461688	DNA-directed RNA polymerase activity
36	GO:0009736	25	36	0.00595075	cytokinin mediated signaling pathway
37	GO:0005829	193	450	0.0061589	cytosol
38	GO:0005740	10	8	0.00636357	mitochondrial envelope
39	GO:0042626	37	63	0.00746389	ATPase activity, coupled to transmembrane movement of substances
40	GO:0017111	44	80	0.00893735	nucleoside-triphosphatase activity
41	GO:0016616	14	17	0.0139069	oxidoreductase activity, acting on the CH-OH group of donors, NAD or NADP as acceptor
42	GO:0006979	82	176	0.0144406	response to oxidative stress
43	GO:0030163	16	23	0.0246619	protein catabolic process
44	GO:0009536	50	102	0.0256669	plastid
45	GO:0000325	20	33	0.0336649	plant-type vacuole
46	GO:0006099	10	12	0.0338337	tricarboxylic acid cycle
47	GO:0010380	12	16	0.0342812	regulation of chlorophyll biosynthetic process
48	GO:0043086	17	27	0.0382836	negative regulation of catalytic activity
49	GO:0005975	115	275	0.0436476	carbohydrate metabolic process
50	GO:0005737	222	563	0.0448414	cytoplasm
51	GO:0005388	9	11	0.0462698	calcium-transporting ATPase activity

## Sheet: Supp. Data 3
Supplementary Data 3. The significantly enriched GO terms in white lupin in the multiple-copy genes comparing to single-copy genes from synteny gene pairs to P. vulgaris. P value was calculated using the one-sided Fisher's exact test.
Index	GO terms	#Multi-copy synteny genes	#Single-copy synteny genes	P value	GO annotation
1	GO:0005886	871	416	1.22238e-27	plasma membrane		7296	6710
2	GO:0003700	604	269	1.51937e-23	transcription factor activity
3	GO:0005634	844	478	1.04055e-16	nucleus
4	GO:0045449	281	126	5.30339e-12	regulation of transcription
5	GO:0003677	486	306	1.9565e-07	DNA binding
6	GO:0006355	257	141	4.64023e-07	regulation of transcription, DNA-dependent
7	GO:0005829	182	92	1.35371e-06	cytosol
8	GO:0004672	192	109	3.29901e-05	protein kinase activity
9	GO:0016020	588	416	3.9656e-05	membrane
10	GO:0005773	203	118	4.35851e-05	vacuole
11	GO:0045271	27	4	4.46395e-05	respiratory chain complex I
12	GO:0006468	257	159	5.4561e-05	protein amino acid phosphorylation
13	GO:0004674	188	110	9.7235e-05	protein serine/threonine kinase activity
14	GO:0009733	90	43	0.000205872	response to auxin stimulus
15	GO:0022626	71	31	0.000253424	cytosolic ribosome
16	GO:0016301	245	157	0.000260918	kinase activity
17	GO:0006970	40	13	0.000421549	response to osmotic stress
18	GO:0005730	124	72	0.00111611	nucleolus
19	GO:0009853	16	2	0.00118048	photorespiration
20	GO:0022625	34	12	0.00209395	cytosolic large ribosomal subunit
21	GO:0031966	12	1	0.00270623	mitochondrial membrane
22	GO:0048829	9	0	0.00283282	root cap development
23	GO:0007165	88	49	0.00284902	signal transduction
24	GO:0015031	49	22	0.00287912	protein transport
25	GO:0005525	71	39	0.00576103	GTP binding
26	GO:0005543	13	2	0.00587248	phospholipid binding
27	GO:0006886	58	30	0.00620657	intracellular protein transport
28	GO:0005975	112	71	0.0084971	carbohydrate metabolic process
29	GO:0005747	17	5	0.0141545	mitochondrial respiratory chain complex I
30	GO:0016036	20	7	0.0168075	cellular response to phosphate starvation
31	GO:0048364	44	23	0.0173232	root development
32	GO:0035091	23	9	0.0184195	phosphoinositide binding
33	GO:0009734	16	5	0.0214079	auxin mediated signaling pathway
34	GO:0010311	8	1	0.0262516	lateral root formation
35	GO:0016308	8	1	0.0262516	1-phosphatidylinositol-4-phosphate 5-kinase activity
36	GO:0006950	37	20	0.035057	response to stress
37	GO:0016051	21	9	0.0362963	carbohydrate biosynthetic process
38	GO:0006120	5	0	0.0383956	mitochondrial electron transport, NADH to ubiquinone
39	GO:0004630	5	0	0.0383956	phospholipase D activity
40	GO:0004723	5	0	0.0383956	calcium-dependent protein serine/threonine phosphatase activity
41	GO:0010078	5	0	0.0383956	maintenance of root meristem identity
42	GO:0048765	5	0	0.0383956	root hair cell differentiation
43	GO:0043169	39	22	0.0420491	cation binding

## Sheet: Supp. Data 4
Supplementary Data 4. The significantly enriched GO terms in L. angustifolius in the multiple-copy genes comparing to single-copy genes from synteny gene pairs to P. vulgaris. P value was calculated using the one-sided Fisher's exact test.
Index	GO terms	#Multi-copy synteny genes	#Single-copy synteny genes	P value	GO annotation
1	GO:0003700	600	261	2.95229e-22	transcription factor activity		7315	6478
2	GO:0005634	856	459	1.65976e-17	nucleus
3	GO:0045449	276	125	1.57087e-10	regulation of transcription
4	GO:0005515	599	344	1.91174e-10	protein binding
5	GO:0016020	607	369	1.47082e-08	membrane
6	GO:0003677	472	292	1.25773e-06	DNA binding
7	GO:0005730	135	59	2.2518e-06	nucleolus
8	GO:0005829	180	92	9.11031e-06	cytosol
9	GO:0006355	245	139	1.64985e-05	regulation of transcription, DNA-dependent
10	GO:0016301	254	146	1.93291e-05	kinase activity
11	GO:0006468	262	158	8.64916e-05	protein amino acid phosphorylation
12	GO:0005773	202	116	0.000118587	vacuole
13	GO:0004672	193	111	0.000171394	protein kinase activity
14	GO:0010119	17	1	0.000188227	regulation of stomatal movement
15	GO:0009733	87	39	0.000196144	response to auxin stimulus
16	GO:0004674	190	110	0.000230078	protein serine/threonine kinase activity
17	GO:0005737	215	134	0.00087115	cytoplasm
18	GO:0006886	62	27	0.00106954	intracellular protein transport
19	GO:0030163	16	2	0.00151837	protein catabolic process
20	GO:0015031	50	21	0.00217804	protein transport
21	GO:0048829	9	0	0.00332854	root cap development
22	GO:0008137	8	0	0.00627261	NADH dehydrogenase (ubiquinone) activity
23	GO:0016308	8	0	0.00627261	1-phosphatidylinositol-4-phosphate 5-kinase activity
24	GO:0046658	31	12	0.00855577	anchored to plasma membrane
25	GO:0015171	24	8	0.00926192	amino acid transmembrane transporter activity
26	GO:0006810	132	84	0.0106806	transport
27	GO:0005543	12	2	0.0118442	phospholipid binding
28	GO:0048364	45	22	0.013556	root development
29	GO:0007165	82	48	0.0136207	signal transduction
30	GO:0005525	68	38	0.0138516	GTP binding
31	GO:0009744	19	6	0.0162074	response to sucrose stimulus
32	GO:0006970	36	17	0.0201988	response to osmotic stress
33	GO:0000159	6	0	0.0222802	protein phosphatase type 2A complex
34	GO:0016307	6	0	0.0222802	phosphatidylinositol phosphate kinase activity
35	GO:0010182	16	5	0.0261866	sugar mediated signaling pathway
36	GO:0015995	14	4	0.0285801	chlorophyll biosynthetic process
37	GO:0000271	8	1	0.0298251	polysaccharide biosynthetic process
38	GO:0008060	10	2	0.0314531	ARF GTPase activator activity
39	GO:0016051	22	9	0.0329497	carbohydrate biosynthetic process
40	GO:0045271	20	8	0.0376338	respiratory chain complex I
41	GO:0010078	5	0	0.0419949	maintenance of root meristem identity
42	GO:0006629	62	38	0.0449353	lipid metabolic process
43	GO:0006800	11	3	0.0471115	oxygen and reactive oxygen species metabolic process

## Sheet: Supp. Data 5
Supplementary Data 5. The significantly enriched GO terms in tandem duplicated genes of white lupin. P value was calculated using the one-sided Fisher's exact test.
Index	GO terms	#Tandem genes	#Non-tandem genes	P value	GO annotation
1	GO:0005215	53	82	1.61005e-06	transporter activity		2164	8064
2	GO:0012505	317	734	5.44064e-11	endomembrane system
3	GO:0043086	19	14	5.74667e-06	negative regulation of catalytic activity
4	GO:0005618	80	157	6.40467e-06	cell wall
5	GO:0042802	20	17	1.20075e-05	identical protein binding
6	GO:0009538	10	3	2.75939e-05	photosystem I reaction center
7	GO:0016829	15	10	2.84719e-05	lyase activity
8	GO:0004091	25	29	3.49679e-05	carboxylesterase activity
9	GO:0006508	64	128	7.32511e-05	proteolysis
10	GO:0004523	6	0	9.03895e-05	ribonuclease H activity
11	GO:0004028	12	7	9.11528e-05	3-chloroallyl aldehyde dehydrogenase activity
12	GO:0006817	10	5	0.000189322	phosphate transport
13	GO:0048046	61	126	0.000205617	apoplast
14	GO:0006662	6	1	0.000517689	glycerol ether metabolic process
15	GO:0008194	19	24	0.000609265	UDP-glycosyltransferase activity
16	GO:0016020	204	575	0.000724688	membrane
17	GO:0046983	11	10	0.00160747	protein dimerization activity
18	GO:0015434	6	2	0.00169604	cadmium-transporting ATPase activity
19	GO:0006754	8	5	0.00185384	ATP biosynthetic process
20	GO:0006952	34	66	0.00213767	defense response
21	GO:0004722	26	46	0.00264044	protein serine/threonine phosphatase activity
22	GO:0016788	22	38	0.00436788	hydrolase activity, acting on ester bonds
23	GO:0006869	14	21	0.00894785	lipid transport
24	GO:0019825	23	44	0.0089987	oxygen binding
25	GO:0009055	49	120	0.0105798	electron carrier activity
26	GO:0005730	34	78	0.0147039	nucleolus
27	GO:0004540	6	5	0.0154788	ribonuclease activity
28	GO:0015662	7	7	0.0159225	ATPase activity, coupled to transmembrane movement of ions, phosphorylative mechanism
29	GO:0004713	26	56	0.0172968	protein tyrosine kinase activity
30	GO:0010311	4	2	0.0208404	lateral root formation
31	GO:0006629	28	64	0.0240905	lipid metabolic process
32	GO:0016491	56	150	0.0247113	oxidoreductase activity
33	GO:0048765	3	1	0.0319337	root hair cell differentiation
34	GO:0042626	17	35	0.036126	ATPase activity, coupled to transmembrane movement of substances
35	GO:0004888	6	7	0.0389717	transmembrane receptor activity
36	GO:0004616	5	5	0.0412009	phosphogluconate dehydrogenase (decarboxylating) activity
37	GO:0042773	2	0	0.0448134	ATP synthesis coupled electron transport
38	GO:0015035	11	20	0.047745	protein disulfide oxidoreductase activity

## Sheet: Supp. Data 6
Supplementary Data 6. The significantly enriched GO terms in tandem duplicated genes of L. angustifolius. P value was calculated using the one-sided Fisher's exact test.
Index	GO terms	#Tandem genes	#Non-tandem genes	P value	GO annotation
1	GO:0006468	114	267	1.92052e-08	protein amino acid phosphorylation		1798	8203
2	GO:0016301	105	275	3.73781e-06	kinase activity
3	GO:0012505	227	722	7.25651e-06	endomembrane system
4	GO:0005886	229	757	4.61584e-05	plasma membrane
5	GO:0004091	21	31	0.000138507	carboxylesterase activity
6	GO:0016020	172	568	0.000300304	membrane
7	GO:0000325	10	10	0.00112913	plant-type vacuole
8	GO:0003700	145	490	0.0016056	transcription factor activity
9	GO:0048046	41	110	0.0037118	apoplast
10	GO:0004674	59	176	0.0043507	protein serine/threonine kinase activity
11	GO:0031012	4	1	0.00449087	extracellular matrix
12	GO:0016571	5	3	0.00651612	histone methylation
13	GO:0005773	57	179	0.0112704	vacuole
14	GO:0035251	8	11	0.0125963	UDP-glucosyltransferase activity
15	GO:0004553	27	71	0.0131206	hydrolase activity, hydrolyzing O-glycosyl compounds
16	GO:0003677	117	417	0.0139738	DNA binding
17	GO:0004672	58	186	0.0147093	protein kinase activity
18	GO:0006355	66	218	0.0162061	regulation of transcription, DNA-dependent
19	GO:0005351	15	33	0.0185611	sugar:hydrogen symporter activity
20	GO:0031540	3	1	0.0201586	regulation of anthocyanin biosynthetic process
21	GO:0010311	4	3	0.0231096	lateral root formation
22	GO:0016671	4	3	0.0231096	oxidoreductase activity, acting on sulfur group of donors, disulfide as acceptor
23	GO:0015144	14	32	0.0281424	carbohydrate transmembrane transporter activity
24	GO:0043169	16	39	0.0300169	cation binding
25	GO:0015385	7	11	0.0305905	sodium:hydrogen antiporter activity
26	GO:0000275	2	0	0.0323658	mitochondrial proton-transporting ATP synthase complex, catalytic core F(1)
27	GO:0005358	2	0	0.0323658	high-affinity hydrogen:glucose symporter activity
28	GO:0006346	2	0	0.0323658	methylation-dependent chromatin silencing
29	GO:0006465	2	0	0.0323658	signal peptide processing
30	GO:0019887	2	0	0.0323658	protein kinase regulator activity
31	GO:0009055	44	143	0.0346302	electron carrier activity
32	GO:0015238	7	12	0.041087	drug transmembrane transporter activity
33	GO:0015992	3	2	0.0436603	proton transport
34	GO:0048766	3	2	0.0436603	root hair initiation

## Sheet: Supp. Data 7
Supplementary Data 7. The significantly enriched GO terms in transpose duplicated genes of white lupin. P value was calculated using the one-sided Fisher's exact test.
Index	GO terms	#transpose duplicated genes	#Non-transpose duplicated genes	P value	GO annotation
1	GO:0009570	1173	403	5.23311e-130	chloroplast stroma		15088	19474
2	GO:0009507	3333	2525	6.92081e-79	chloroplast
3	GO:0005739	1206	779	3.92865e-50	mitochondrion
4	GO:0008152	864	493	5.94905e-48	metabolic process
5	GO:0009295	149	23	1.463e-31	nucleoid
6	GO:0003824	1044	787	3.63805e-29	catalytic activity
7	GO:0005759	117	23	2.64393e-22	mitochondrial matrix
8	GO:0009941	624	448	3.28797e-21	chloroplast envelope
9	GO:0006633	146	43	6.33648e-21	fatty acid biosynthetic process
10	GO:0004316	54	1	1.20904e-18	3-oxoacyl-[acyl-carrier-protein] reductase activity
11	GO:0009579	337	201	1.26665e-18	thylakoid
12	GO:0017111	200	92	1.33907e-17	nucleoside-triphosphatase activity
13	GO:0003954	68	8	7.5219e-17	NADH dehydrogenase activity
14	GO:0016491	406	278	2.36023e-16	oxidoreductase activity
15	GO:0046686	528	395	2.45792e-16	response to cadmium ion
16	GO:0005747	105	29	2.85347e-16	mitochondrial respiratory chain complex I
17	GO:0016787	311	192	3.28469e-16	hydrolase activity
18	GO:0008137	72	11	4.32629e-16	NADH dehydrogenase (ubiquinone) activity
19	GO:0004028	81	17	2.39992e-15	3-chloroallyl aldehyde dehydrogenase activity
20	GO:0005215	295	188	1.66318e-14	transporter activity
21	GO:0004722	229	130	1.84343e-14	protein serine/threonine phosphatase activity
22	GO:0006096	103	34	7.24586e-14	glycolysis
23	GO:0006164	48	4	1.59268e-13	purine nucleotide biosynthetic process
24	GO:0006259	77	19	2.62785e-13	DNA metabolic process
25	GO:0055114	152	75	1.49324e-12	oxidation reduction
26	GO:0051287	75	23	3.80571e-11	NAD or NADH binding
27	GO:0048046	345	261	5.36335e-11	apoplast
28	GO:0003988	35	2	5.68025e-11	acetyl-CoA C-acyltransferase activity
29	GO:0019395	35	2	5.68025e-11	fatty acid oxidation
30	GO:0045271	101	43	1.33521e-10	respiratory chain complex I
31	GO:0006817	53	11	1.38684e-10	phosphate transport
32	GO:0009658	116	55	1.73041e-10	chloroplast organization
33	GO:0006177	28	1	1.4186e-09	GMP biosynthetic process
34	GO:0022904	24	0	2.32086e-09	respiratory electron transport chain
35	GO:0004075	26	1	6.92995e-09	biotin carboxylase activity
36	GO:0009532	66	25	2.40338e-08	plastid stroma
37	GO:0004777	21	0	2.78249e-08	succinate-semialdehyde dehydrogenase activity
38	GO:0005524	977	979	3.07464e-08	ATP binding
39	GO:0004776	31	4	4.10185e-08	succinate-CoA ligase (GDP-forming) activity
40	GO:0003989	33	5	4.30741e-08	acetyl-CoA carboxylase activity
41	GO:0006120	35	7	1.46002e-07	mitochondrial electron transport, NADH to ubiquinone
42	GO:0003964	22	1	1.62752e-07	RNA-directed DNA polymerase activity
43	GO:0004029	40	10	1.65439e-07	aldehyde dehydrogenase (NAD) activity
44	GO:0042626	108	64	3.6943e-07	ATPase activity, coupled to transmembrane movement of substances
45	GO:0000104	27	4	6.85849e-07	succinate dehydrogenase activity
46	GO:0006121	27	4	6.85849e-07	mitochondrial electron transport, succinate to ubiquinone
47	GO:0003987	22	2	1.13794e-06	acetate-CoA ligase activity
48	GO:0006083	22	2	1.13794e-06	acetate metabolic process
49	GO:0005575	3903	4496	1.72808e-06	cellular_component
50	GO:0005751	16	0	1.74876e-06	mitochondrial respiratory chain complex IV
51	GO:0009117	33	9	4.2648e-06	nucleotide metabolic process
52	GO:0004485	20	2	5.02201e-06	methylcrotonoyl-CoA carboxylase activity
53	GO:0004638	20	2	5.02201e-06	phosphoribosylaminoimidazole carboxylase activity
54	GO:0003935	20	2	5.02201e-06	GTP cyclohydrolase II activity
55	GO:0008686	20	2	5.02201e-06	3,4-dihydroxy-2-butanone-4-phosphate synthase activity
56	GO:0019563	22	3	5.53097e-06	glycerol catabolic process
57	GO:0009538	29	7	6.70812e-06	photosystem I reaction center
58	GO:0015434	17	1	8.07726e-06	cadmium-transporting ATPase activity
59	GO:0051749	17	1	8.07726e-06	indole acetic acid carboxyl methyltransferase activity
60	GO:0009772	25	5	9.55136e-06	photosynthetic electron transport in photosystem II
61	GO:0004086	21	3	1.11936e-05	carbamoyl-phosphate synthase activity
62	GO:0009116	34	11	1.40959e-05	nucleoside metabolic process
63	GO:0008026	96	63	1.71947e-05	ATP-dependent helicase activity
64	GO:0008691	16	1	1.75064e-05	3-hydroxybutyryl-CoA dehydrogenase activity
65	GO:0008535	20	3	2.25361e-05	respiratory chain complex IV assembly
66	GO:0008483	41	17	2.91848e-05	transaminase activity
67	GO:0006508	256	229	3.73994e-05	proteolysis
68	GO:0004737	15	1	3.78243e-05	pyruvate decarboxylase activity
69	GO:0003978	15	1	3.78243e-05	UDP-glucose 4-epimerase activity
70	GO:0004618	17	2	4.51453e-05	phosphoglycerate kinase activity
71	GO:0004312	17	2	4.51453e-05	fatty-acid synthase activity
72	GO:0042773	12	0	4.80461e-05	ATP synthesis coupled electron transport
73	GO:0004634	24	6	5.34722e-05	phosphopyruvate hydratase activity
74	GO:0008135	27	8	5.84851e-05	translation factor activity, nucleic acid binding
75	GO:0005740	34	13	6.55226e-05	mitochondrial envelope
76	GO:0004129	22	5	6.62662e-05	cytochrome-c oxidase activity
77	GO:0006605	25	7	7.65899e-05	protein targeting
78	GO:0016620	14	1	8.14355e-05	oxidoreductase activity, acting on the aldehyde or oxo group of donors, NAD or NADP as acceptor
79	GO:0010109	16	2	9.29398e-05	regulation of photosynthesis
80	GO:0016040	16	2	9.29398e-05	glutamate synthase (NADH) activity
81	GO:0003985	16	2	9.29398e-05	acetyl-CoA C-acetyltransferase activity
82	GO:0019288	29	10	0.000100114	isopentenyl diphosphate biosynthetic process, mevalonate-independent pathway
83	GO:0016616	47	24	0.000108875	oxidoreductase activity, acting on the CH-OH group of donors, NAD or NADP as acceptor
84	GO:0009320	11	0	0.00011001	phosphoribosylaminoimidazole carboxylase complex
85	GO:0008094	39	18	0.00014179	DNA-dependent ATPase activity
86	GO:0016651	25	8	0.000184371	oxidoreductase activity, acting on NADH or NADPH
87	GO:0004749	10	0	0.000251895	ribose phosphate diphosphokinase activity
88	GO:0009165	10	0	0.000251895	nucleotide biosynthetic process
89	GO:0030245	10	0	0.000251895	cellulose catabolic process
90	GO:0008943	18	4	0.000290645	glyceraldehyde-3-phosphate dehydrogenase activity
91	GO:0005749	16	3	0.000347844	mitochondrial respiratory chain complex II
92	GO:0006071	14	2	0.000386714	glycerol metabolic process
93	GO:0010304	19	5	0.000430207	PSII associated light-harvesting complex II catabolic process
94	GO:0006006	22	7	0.00043944	glucose metabolic process
95	GO:0009055	247	234	0.000450551	electron carrier activity
96	GO:0016887	137	116	0.000529446	ATPase activity
97	GO:0010347	9	0	0.000576799	L-galactose-1-phosphate phosphatase activity
98	GO:0004743	24	9	0.000693816	pyruvate kinase activity
99	GO:0010380	39	21	0.000709012	regulation of chlorophyll biosynthetic process
100	GO:0006635	40	22	0.000760469	fatty acid beta-oxidation
101	GO:0004370	13	2	0.00078041	glycerol kinase activity
102	GO:0006167	13	2	0.00078041	AMP biosynthetic process
103	GO:0008934	11	1	0.000791609	inositol-1(or 4)-monophosphatase activity
104	GO:0045281	11	1	0.000791609	succinate dehydrogenase complex
105	GO:0045038	22	8	0.000967044	protein import into chloroplast thylakoid membrane
106	GO:0004591	14	3	0.00130374	oxoglutarate dehydrogenase (succinyl-transferring) activity
107	GO:0004643	8	0	0.00132083	phosphoribosylaminoimidazolecarboxamide formyltransferase activity
108	GO:0015103	20	7	0.00134478	inorganic anion transmembrane transporter activity
109	GO:0004637	10	1	0.00167075	phosphoribosylamine-glycine ligase activity
110	GO:0005048	10	1	0.00167075	signal sequence binding
111	GO:0006662	10	1	0.00167075	glycerol ether metabolic process
112	GO:0042644	10	1	0.00167075	chloroplast nucleoid
113	GO:0044237	39	23	0.00178456	cellular metabolic process
114	GO:0006221	18	6	0.00186321	pyrimidine nucleotide biosynthetic process
115	GO:0050790	15	4	0.0019092	regulation of catalytic activity
116	GO:0019200	15	4	0.0019092	carbohydrate kinase activity
117	GO:0004523	15	4	0.0019092	ribonuclease H activity
118	GO:0004673	35	20	0.00226022	protein histidine kinase activity
119	GO:0016209	19	7	0.00231509	antioxidant activity
120	GO:0004345	16	5	0.00256611	glucose-6-phosphate dehydrogenase activity
121	GO:0004375	16	5	0.00256611	glycine dehydrogenase (decarboxylating) activity
122	GO:0009718	20	8	0.00277512	anthocyanin biosynthetic process
123	GO:0004108	14	4	0.00349891	citrate (SI)-synthase activity
124	GO:0003866	9	1	0.00350094	3-phosphoshikimate 1-carboxyvinyltransferase activity
125	GO:0016462	9	1	0.00350094	pyrophosphatase activity
126	GO:0010020	24	12	0.00454974	chloroplast fission
127	GO:0004003	12	3	0.00468682	ATP-dependent DNA helicase activity
128	GO:0009156	12	3	0.00468682	ribonucleoside monophosphate biosynthetic process
129	GO:0044249	12	3	0.00468682	cellular biosynthetic process
130	GO:0005840	200	198	0.00496565	ribosome
131	GO:0009536	127	117	0.00524317	plastid
132	GO:0006631	28	16	0.00603924	fatty acid metabolic process
133	GO:0010178	10	2	0.00606645	IAA-amino acid conjugate hydrolase activity
134	GO:0045547	10	2	0.00606645	dehydrodolichyl diphosphate synthase activity
135	GO:0009544	10	2	0.00606645	chloroplast ATP synthase complex
136	GO:0017004	13	4	0.00633016	cytochrome complex assembly
137	GO:0004750	13	4	0.00633016	ribulose-phosphate 3-epimerase activity
138	GO:0004616	17	7	0.00661503	phosphogluconate dehydrogenase (decarboxylating) activity
139	GO:0030170	51	38	0.00667041	pyridoxal phosphate binding
140	GO:0004401	6	0	0.00692687	histidinol-phosphatase activity
141	GO:0004424	8	1	0.00727305	imidazoleglycerol-phosphate dehydratase activity
142	GO:0015562	18	8	0.00759144	efflux transmembrane transporter activity
143	GO:0005960	14	5	0.00795012	glycine cleavage complex
144	GO:0006796	11	3	0.00871782	phosphate metabolic process
145	GO:0009058	92	82	0.00915155	biosynthetic process
146	GO:0004521	16	7	0.010956	endoribonuclease activity
147	GO:0008967	16	7	0.010956	phosphoglycolate phosphatase activity
148	GO:0004004	12	4	0.011288	ATP-dependent RNA helicase activity
149	GO:0044262	12	4	0.011288	cellular carbohydrate metabolic process
150	GO:0004300	9	2	0.0117368	enoyl-CoA hydratase activity
151	GO:0004347	9	2	0.0117368	glucose-6-phosphate isomerase activity
152	GO:0008168	68	58	0.0128502	methyltransferase activity
153	GO:0006099	26	16	0.0132407	tricarboxylic acid cycle
154	GO:0007005	18	9	0.0135352	mitochondrion organization
155	GO:0048768	18	9	0.0135352	root hair cell tip growth
156	GO:0004550	13	5	0.0136914	nucleoside diphosphate kinase activity
157	GO:0006479	7	1	0.0149519	protein amino acid methylation
158	GO:0004174	7	1	0.0149519	electron-transferring-flavoprotein dehydrogenase activity
159	GO:0004048	7	1	0.0149519	anthranilate phosphoribosyltransferase activity
160	GO:0050242	7	1	0.0149519	pyruvate, phosphate dikinase activity
161	GO:0006123	5	0	0.0158638	mitochondrial electron transport, cytochrome c to oxygen
162	GO:0004807	10	3	0.0159708	triose-phosphate isomerase activity
163	GO:0016743	10	3	0.0159708	carboxyl- or carbamoyltransferase activity
164	GO:0015995	42	32	0.0160328	chlorophyll biosynthetic process
165	GO:0006730	22	13	0.017372	one-carbon metabolic process
166	GO:0019253	15	7	0.017871	reductive pentose-phosphate cycle
167	GO:0015996	15	7	0.017871	chlorophyll catabolic process
168	GO:0009435	11	4	0.0198031	NAD biosynthetic process
169	GO:0016836	8	2	0.0223615	hydro-lyase activity
170	GO:0010179	8	2	0.0223615	IAA-Ala conjugate hydrolase activity
171	GO:0004088	8	2	0.0223615	carbamoyl-phosphate synthase (glutamine-hydrolyzing) activity
172	GO:0003959	8	2	0.0223615	NADPH dehydrogenase activity
173	GO:0016036	52	44	0.0248135	cellular response to phosphate starvation
174	GO:0050661	22	14	0.0264739	NADP or NADPH binding
175	GO:0006800	24	16	0.027665	oxygen and reactive oxygen species metabolic process
176	GO:0015078	14	7	0.0286674	hydrogen ion transmembrane transporter activity
177	GO:0004427	14	7	0.0286674	inorganic diphosphatase activity
178	GO:0015662	27	19	0.0287627	ATPase activity, coupled to transmembrane movement of ions, phosphorylative mechanism
179	GO:0010027	28	20	0.0289808	thylakoid membrane organization
180	GO:0016838	6	1	0.0303399	carbon-oxygen lyase activity, acting on phosphates
181	GO:0005971	6	1	0.0303399	ribonucleoside-diphosphate reductase complex
182	GO:0009569	6	1	0.0303399	chloroplast starch grain
183	GO:0045263	6	1	0.0303399	proton-transporting ATP synthase complex, coupling factor F(o)
184	GO:0004648	6	1	0.0303399	O-phospho-L-serine:2-oxoglutarate aminotransferase activity
185	GO:0009927	15	8	0.0308365	histidine phosphotransfer kinase activity
186	GO:0004514	4	0	0.0363323	nicotinate-nucleotide diphosphorylase (carboxylating) activity
187	GO:0004368	4	0	0.0363323	glycerol-3-phosphate dehydrogenase activity
188	GO:0006127	4	0	0.0363323	glycerophosphate shuttle
189	GO:0009775	4	0	0.0363323	photosynthetic electron transport in cytochrome b6/f
190	GO:0015491	11	5	0.0385363	cation:cation antiporter activity
191	GO:0009225	32	25	0.0392924	nucleotide-sugar metabolic process
192	GO:0016798	29	22	0.039827	hydrolase activity, acting on glycosyl bonds
193	GO:0004365	7	2	0.0418278	glyceraldehyde-3-phosphate dehydrogenase (phosphorylating) activity
194	GO:0019658	7	2	0.0418278	glucose catabolic process to lactate and acetate
195	GO:0009535	238	263	0.0468023	chloroplast thylakoid membrane
196	GO:0016117	14	8	0.0475613	carotenoid biosynthetic process
197	GO:0009853	36	30	0.049214	photorespiration
198	GO:0015986	36	30	0.049214	ATP synthesis coupled proton transport
199	GO:0048765	15	9	0.0495007	root hair cell differentiation

## Sheet: Supp. Data 8
Supplementary Data 8. The significantly enriched GO terms in transpose duplicated genes of L. angustifolius. P value was calculated using the one-sided Fisher's exact test.
Index	GO terms	#transpose duplicated genes	#Non-transpose duplicated genes	P value	GO annotation
1	GO:0005575	1466	4496	8.26075e-58	cellular_component		3567	19474
2	GO:0008150	1604	5496	4.66557e-42	biological_process
3	GO:0003674	1346	4507	2.26609e-40	molecular_function
4	GO:0004523	31	4	2.34009e-21	ribonuclease H activity
5	GO:0004518	30	17	9.42608e-14	nuclease activity
6	GO:0003964	9	1	4.44132e-07	RNA-directed DNA polymerase activity
7	GO:0006071	7	2	5.77137e-05	glycerol metabolic process
8	GO:0004452	6	1	8.39711e-05	isopentenyl-diphosphate delta-isomerase activity
9	GO:0008889	5	2	0.00142197	glycerophosphodiester phosphodiesterase activity
10	GO:0000228	4	1	0.00252181	nuclear chromosome
11	GO:0004089	8	11	0.0050121	carbonate dehydratase activity
12	GO:0015081	6	7	0.00884376	sodium ion transmembrane transporter activity
13	GO:0010024	3	1	0.0131349	phytochromobilin biosynthetic process
14	GO:0004091	19	56	0.0184993	carboxylesterase activity
15	GO:0047746	2	0	0.0239835	chlorophyllase activity
16	GO:0051119	2	0	0.0239835	sugar transmembrane transporter activity
17	GO:0004368	2	0	0.0239835	glycerol-3-phosphate dehydrogenase activity
18	GO:0051252	3	2	0.0290546	regulation of RNA metabolic process
19	GO:0016119	3	2	0.0290546	carotene metabolic process
20	GO:0016788	21	68	0.0295473	hydrolase activity, acting on ester bonds

## Sheet: Supp. Data 9
Supplementary Data 9. PUE (P-use efficiency) genes in A. thaliana grouped by biological process or molecular function.
Gene ID in A. thaliana	Name	Annotation
Calvin cycle
ATCG00490	RBCL	ribulose bisphosphate carboxylase large subunit (RBCL)
AT1G67090	RBCS1A	ribulose bisphosphate carboxylase small subunit 1A
AT5G38430	RBCS1B	ribulose bisphosphate carboxylase small subunit 1B
AT5G38420	RBCS2B	ribulose bisphosphate carboxylase small subunit 2B
AT5G38410	RBCS3B	ribulose bisphosphate carboxylase small subunit 3B
AT3G12780	PGK1	phosphoglycerate kinase 1, chloroplastic
AT1G56190	PGK2	phosphoglycerate kinase 2, chloroplastic
AT2G21170	TIM	triosephosphate isomerase
AT2G21330	FBA1	fructose-bisphosphate aldolase 1, chloroplastic
AT4G38970	FBA2	fructose-bisphosphate aldolase 2, chloroplastic
AT2G01140	FBA3	fructose-bisphosphate aldolase 3, chloroplastic
AT3G54050	CFBP1	encodes a chloroplastic fructose 1,6-bisphosphate phosphatase
AT3G60750	TKL1	encodes the chloroplast enzyme transketolase-1
AT2G45290	TKL2	encodes the chloroplast enzyme transketolase-2
AT3G55800	SBPase	encodes the chloroplast enzyme sedoheptulose-1,7-bisphosphatase
AT1G71100	RPI1	probable ribose-5-phosphate isomerase 1
AT2G01290	RPI2	probable ribose-5-phosphate isomerase 2
AT3G04790	RPI3	probable ribose-5-phosphate isomerase 3
AT5G44520	RPI4	probable ribose-5-phosphate isomerase 4
AT1G32060	PRK	phosphoribulokinase, chloroplastic
AT2G39730	RAC	rubisco activase
Sugar transport
AT1G71880	SUC1	sucrose proton symporter 1
AT1G22710	SUC2	sucrose proton symporter 2
AT2G02860	SUC3	sucrose proton symporter 3
AT1G09960	SUC4	sucrose proton symporter 4
AT1G71890	SUC5	sucrose proton symporter 5
AT2G14670	SUT8	sucrose proton symporter 6
AT5G06170	SUT9	sucrose proton symporter 7
AT1G21460	SWEET1	nodulin MtN3 family protein
AT3G14770	SWEET2	nodulin MtN3 family protein
AT5G53190	SWEET3	nodulin MtN3 family protein
AT3G28007	SWEET4	nodulin MtN3 family protein
AT5G62850	VEX1	vegetative cell expressed 1
AT1G66770	SWEET6	nodulin MtN3 family protein
AT4G10850	SWEET7	nodulin MtN3 family protein
AT5G40260	SWEET8	MtN3/saliva gene family, encodes RPG1 (RUPTURED POLLEN GRAIN1)
AT2G39060	SWEET9	encodes a sucrose transporter
AT5G50790	SWEET10	encodes a member of the SWEET sucrose efflux transporter family proteins
AT3G48740	SWEET11	encodes a member of the SWEET sucrose efflux transporter family proteins
AT5G23660	SWEET12	encodes a member of the SWEET sucrose efflux transporter family proteins
AT5G50800	SWEET13	encodes a member of the SWEET sucrose efflux transporter family proteins
AT4G25010	SWEET14	encodes a member of the SWEET sucrose efflux transporter family proteins
AT5G13170	SWEET15	encodes a member of the SWEET sucrose efflux transporter family proteins
AT3G16690	SWEET16	nodulin MtN3 family protein
AT4G15920	SWEET17	encodes a vacuolar fructose transporter
Root development
AT5G23630	PDR2	P5-type ATPase
AT1G23010	LPR1	Multicopper oxidase
AT1G71040	LPR2	Multicopper oxidase
AT3G46600	SCR	GRAS TF
AT4G37650	SHR	GRAS TF
AT3G11260	WOX5	HD TF
AT5G05770	WOX7	HD TF
AT3G03660	WOX11	HD TF
AT3G20840	PLT1	Integrase-type DNA-binding superfamily protein
AT1G51190	PLT2	Integrase-type DNA-binding superfamily protein
AT5G10510	PLT3	Integrase-type DNA-binding superfamily protein
AT5G17430	PLT4	Integrase-type DNA-binding superfamily protein
AT5G57390	PLT5	Integrase-type DNA-binding superfamily protein
AT1G72570	PLT6	Integrase-type DNA-binding superfamily protein
AT5G65510	PLT7	Integrase-type DNA-binding superfamily protein
AT5G18560	PUCHI	Integrase-type DNA-binding superfamily protein
AT1G70560	TAA1	tryptophan aminotransferase
AT3G62980	TIR1	auxin receptor
AT1G12820	AFB3	auxin signaling F-box
AT3G26810	AFB2	auxin signaling F-box
AT1G04240	IAA3	AUX/IAA transcriptional regulator family protein
AT1G04550	IAA12	AUX/IAA transcriptional regulator family protein
AT4G14550	IAA14	AUX/IAA transcriptional regulator family protein
AT5G25890	IAA28	AUX/IAA transcriptional regulator family protein
AT1G19850	ARF5	Transcriptional factor B3 family protein
AT5G20730	ARF7	Transcriptional factor B3 family protein
AT1G19220	ARF19	Transcriptional factor B3 family protein
AT1G73590	PIN1	Auxin efflux carrier family protein
AT5G57090	PIN2	Auxin efflux carrier family protein
AT1G70940	PIN3	Auxin efflux carrier family protein
AT1G77690	LAX3	Auxin influx carrier family protein
AT2G38120	AUX1	Auxin influx carrier family protein
AT1G80100	AHP6	histidine phosphotransfer protein 6
AT2G42430	LBD16	lateral organ boundaries-domain
AT2G45420	LBD18	lateral organ boundaries-domain
AT3G58190	LBD29	lateral organ boundaries-domain
AT5G06080	LBD33	lateral organ boundaries-domain
AT5G37800	RSL1	Root hair deffective 6-like 1
AT4G33880	RSL2	Root hair deffective 6-like 2
AT1G27740	RSL4	Root hair deffective 6-like 4
AT1G48380	RHL1	ROOT HAIRLESS 1
AT5G02820	RHL2	ROOT HAIRLESS 2
AT3G20780	RHL3	ROOT HAIRLESS 3
AT5G51060	RHD2	ROOT HAIR DEFECTIVE2
AT3G13870	RHD3	ROOT HAIR DEFECTIVE3
AT3G51460	RHD4	ROOT HAIR DEFECTIVE4
AT1G66470	RHD6	ROOT HAIR DEFECTIVE6
AT3G03050	RHD7	ROOT HAIR DEFECTIVE7
AT1G05180	AXR1	AUXIN RESISTANT 1
AT3G23050	IAA7	indole-3-acetic acid 7
AT1G04250	IAA17	indole-3-acetic acid 17
AT5G14750	WER1	WEREWOLF 1
AT5G24520	TTG1	Transducin/WD40 repeat-like superfamily protein
AT2G46410	CPC	Homeodomain-like superfamily protein
AT1G80350	ERH3	ECTOPIC ROOT HAIR 3
AT1G79840	GL2	GLABRA 2
AT5G41315	GL3	GLABRA 3
AT1G63650	EGL3	ENHANCER OF GLABRA 3
AT5G03150	JKD	JACKDAW
AT1G11130	SCM	SCRAMBLED
AT1G01380	ETC1	ENHANCER OF TRY AND CPC 1
AT2G30420	ETC2	ENHANCER OF TRY AND CPC 2
AT4G01060	ETC3	ENHANCER OF TRY AND CPC 3
AT5G53200	TRY	TRIPTYCHON
AT3G07880	SCN1	SUPERCENTIPEDE1
AT1G66340	ETR1	ETHYLENE RESPONSE 1
AT3G51770	ETO1	ETHYLENE OVERPRODUCER 1
AT5G03280	EIN2	ETHYLENE INSENSITIVE 2
AT5G03730	CTR1	CONSTITUTIVE TRIPLE RESPONSE 1
AT2G24260	LRL1	LJRHL1-like 1
AT4G30980	LRL2	LJRHL1-like 2
AT5G58010	LRL3	LJRHL1-like 3
AT4G23640	TRH1	TINY ROOT HAIR 1
AT4G18640	MRH1	morphogenesis of root hair 1
AT3G54870	MRH2	morphogenesis of root hair 2
AT5G65090	MRH3	morphogenesis of root hair 3
AT5G49270	SHV2	SHAVEN 2
AT2G03720	MRH6	morphogenesis of root hair 6
AT4G34580	SRH1	SHORT ROOT HAIR 1
AT5G20350	TIP1	TIP GROWTH DEFECTIVE 1
AT2G18790	PHYB	phytochrome B
AT2G47270	UPB1	UPBEAT
AT1G25540	PFT1	phytochrome and flowering time regulatory protein (PFT1)
AT3G20630	UBP14	phosphate deficiency root hair defective1
AT2G18193		AAA (ATPases Associated with a variety of cellular Activities)-ATPase
Proton transport
AT2G18960	AHA1	plasma membrane H+-ATPase 1
AT4G30190	AHA2	plasma membrane H+-ATPase 2
AT5G57350	AHA3	plasma membrane H+-ATPase 3
AT3G47950	AHA4	plasma membrane H+-ATPase 4
AT2G24520	AHA5	plasma membrane H+-ATPase 5
AT2G07560	AHA6	plasma membrane H+-ATPase 6
AT3G60330	AHA7	plasma membrane H+-ATPase 7
AT3G42640	AHA8	plasma membrane H+-ATPase 8
AT1G80660	AHA9	plasma membrane H+-ATPase 9
AT1G17260	AHA10	plasma membrane H+-ATPase 10
AT5G62670	AHA11	plasma membrane H+-ATPase 11
AT5G18010	SAUR19	Encodes SAUR19 (small auxin up RNA 19)
AT5G02760	PP2C-D1	Protein phosphatase 2C family protein
AT3G17090	PP2C-D2	Protein phosphatase 2C family protein
AT3G12620	PP2C-D3	Protein phosphatase 2C family protein
AT3G55050	PP2C-D4	Protein phosphatase 2C family protein
AT4G38520	PP2C-D5	Protein phosphatase 2C family protein
AT3G51370	PP2C-D6	Protein phosphatase 2C family protein
AT5G66080	PP2C-D7	Protein phosphatase 2C family protein
AT4G33920	PP2C-D8	Protein phosphatase 2C family protein
AT5G06750	PP2C-D9	Protein phosphatase 2C family protein
AT2G30360	PKS5	PROTEIN KINASE SOS2-LIKE 5
AT1G78300	14-3-3	G-box binding factor GF14 omega encoding a 14-3-3 protein
AT3G44110	J3	Homologous to the co-chaperon DNAJ protein
CO2 fixation
AT3G52720	ACA1	alpha carbonic anhydrase 1
AT2G28210	ACA2	alpha carbonic anhydrase 2
AT5G04180	ACA3	alpha carbonic anhydrase 3
AT4G20990	ACA4	alpha carbonic anhydrase 4
AT1G08065	ACA5	alpha carbonic anhydrase 5
AT4G21000	ACA6	alpha carbonic anhydrase 6
AT1G08080	ACA7	alpha carbonic anhydrase 7
AT5G56330	ACA8	alpha carbonic anhydrase 8
AT3G01500	CA1	beta carbonic anhydrase 1
AT5G14740	CA2	beta carbonic anhydrase 2
AT1G23730	BCA3	beta carbonic anhydrase 3
AT1G70410	BCA4	beta carbonic anhydrase 4
AT4G33580	BCA5	beta carbonic anhydrase 5
AT1G58180	BCA6	beta carbonic anhydrase 6
AT1G53310	PEPC1	phosphoenolpyruvate carboxylase 1
AT2G42600	PEPC2	phosphoenolpyruvate carboxylase 2
AT3G14940	PEPC3	phosphoenolpyruvate carboxylase 3
AT1G68750	PEPC4	phosphoenolpyruvate carboxylase 4
AT1G08650	PEPCK1	phosphoenolpyruvate carboxylase kinase 1
AT3G04530	PEPCK2	phosphoenolpyruvate carboxylase kinase 2
TCA cycle
AT1G53240	mMDH1	mitochrondrial malate dehydrogenase 1
AT3G15020	mMDH2	mitochrondrial malate dehydrogenase 2
AT2G44350	CSY1	mitochrondrial citrate synthase 4
AT3G60100	CSY2	mitochrondrial citrate synthase 5
AT4G35830	ACO1	aconitase 1
AT4G26970	ACO2	aconitase 2
AT2G05710	ACO3	aconitase 3
AT4G35260	IDH1	isocitrate dehydrogenase 1
AT2G17130	IDH2	isocitrate dehydrogenase 2
AT4G35650	IDH3	isocitrate dehydrogenase 3
AT1G32480	IDH4	isocitrate dehydrogenase 4
AT5G03290	IDH5	isocitrate dehydrogenase 5
AT3G09810	IDH6	isocitrate dehydrogenase 6
AT3G55410	OGDC-E1	2-oxoglutarate dehydrogenase complex, E1 component
AT5G65750	OGDC-E1	2-oxoglutarate dehydrogenase complex, E1 component
AT5G55070	OGDC-E2	2-oxoglutarate dehydrogenase complex, E2 component
AT4G26910	OGDC-E2	2-oxoglutarate dehydrogenase complex, E2 component
AT1G48030	mtLPD1	lipoamide dehydrogenase 1
AT3G17240	mtLPD2	lipoamide dehydrogenase 2
AT5G08300	SCS-alpha-1	succinyl-CoA ligase, alpha subunit 1
AT5G23250	SCS-alpha-2	succinyl-CoA ligase, alpha subunit 2
AT2G20420	SCS-beta	succinate-CoA ligase subunit beta
AT5G66760	SDH1-1	succinate dehydrogenase 1-1
AT2G18450	SDH1-2	succinate dehydrogenase 1-2
AT3G27380	SDH2-1	succinate dehydrogenase 2-1
AT5G40650	SDH2-2	succinate dehydrogenase 2-2
AT5G09600	SDH3-1	succinate dehydrogenase 3-1
AT4G32210	SDH3-2	succinate dehydrogenase 3-2
AT2G46505	SDH4	succinate dehydrogenase subunit 4
AT1G47420	SDH5	succinate dehydrogenase 5
AT1G08480	SDH6	succinate dehydrogenase subunit 6
AT3G47833	SDH7A	succinate dehydrogenase subunit 7A
AT5G62575	SDH7B	succinate dehydrogenase subunit 7B
AT2G47510	FUM	fumarase 1
Organic acid transport
AT2G04040	DTX1	detoxifying efflux carrier 1, MATE efflux family protein
AT2G04080	DTX2	detoxifying efflux carrier 2, MATE efflux family protein
AT2G04050	DTX3	detoxifying efflux carrier 3, MATE efflux family protein
AT2G04070	DTX4	detoxifying efflux carrier 4, MATE efflux family protein
AT2G04090	DTX5	detoxifying efflux carrier 5, MATE efflux family protein
AT2G04100	DTX6	detoxifying efflux carrier 6, MATE efflux family protein
AT1G64820	DTX7	detoxifying efflux carrier 7, MATE efflux family protein
AT1G66780	DTX8	detoxifying efflux carrier 8, MATE efflux family protein
AT1G66760	DTX9	detoxifying efflux carrier 9, MATE efflux family protein
AT1G15150	DTX10	detoxifying efflux carrier 10, MATE efflux family protein
AT1G15160	DTX11	detoxifying efflux carrier 11, MATE efflux family protein
AT1G15170	DTX12	detoxifying efflux carrier 12, MATE efflux family protein
AT1G15180	DTX13	detoxifying efflux carrier 13, MATE efflux family protein
AT1G71140	DTX14	detoxifying efflux carrier 14, MATE efflux family protein
AT2G34360	DTX15	detoxifying efflux carrier 15, MATE efflux family protein
AT5G52450	DTX16	detoxifying efflux carrier 16, MATE efflux family protein
AT1G73700	DTX17	detoxifying efflux carrier 17, MATE efflux family protein
AT3G23550	DTX18	detoxifying efflux carrier 18, MATE efflux family protein
AT3G23560	ALF5	detoxifying efflux carrier 19, MATE efflux family protein
AT1G33100	DTX20	detoxifying efflux carrier 20, MATE efflux family protein
AT1G33110	DTX21	detoxifying efflux carrier 21, MATE efflux family protein
AT1G33090	DTX22	detoxifying efflux carrier 22, MATE efflux family protein
AT1G33080	DTX23	detoxifying efflux carrier 23, MATE efflux family protein
AT3G03620	DTX24	detoxifying efflux carrier 24, MATE efflux family protein
AT5G17700	DTX25	detoxifying efflux carrier 25, MATE efflux family protein
AT5G10420	DTX26	detoxifying efflux carrier 26, MATE efflux family protein
AT5G65380	DTX27	detoxifying efflux carrier 27, MATE efflux family protein
AT5G44050	DTX28	detoxifying efflux carrier 28, MATE efflux family protein
AT3G26590	DTX29	detoxifying efflux carrier 29, MATE efflux family protein
AT5G38030	DTX30	detoxifying efflux carrier 30, MATE efflux family protein
AT1G12950	DTX31	detoxifying efflux carrier 31, root hair specific 2
AT1G23300	DTX32	detoxifying efflux carrier 32, MATE efflux family protein
AT1G47530	DTX33	detoxifying efflux carrier 33, MATE efflux family protein
AT4G00350	DTX34	detoxifying efflux carrier 34, MATE efflux family protein
AT4G25640	DTX35	detoxifying efflux carrier 35, MATE efflux family protein
AT1G11670	DTX36	detoxifying efflux carrier 36, MATE efflux family protein
AT1G61890	DTX37	detoxifying efflux carrier 37, MATE efflux family protein
AT4G21903	DTX38	detoxifying efflux carrier 38, MATE efflux family protein
AT4G21910	DTX39	detoxifying efflux carrier 39, MATE efflux family protein
AT3G21690	DTX40	detoxifying efflux carrier 40, MATE efflux family protein
AT3G59030	DTX41	detoxifying efflux carrier 41, MATE efflux family protein
AT1G51340	DTX42	detoxifying efflux carrier 42, MATE efflux family protein
AT3G08040	DTX43	detoxifying efflux carrier 43, MATE efflux family protein
AT2G38330	DTX44	detoxifying efflux carrier 44, MATE efflux family protein
AT4G38380	DTX45	detoxifying efflux carrier 45, MATE efflux family protein
AT2G21340	DES5H	detoxifying efflux carrier 46, MATE efflux family protein
AT4G39030	DES5	detoxifying efflux carrier 47, MATE efflux family protein
AT1G58340	ABS4	detoxifying efflux carrier 48, MATE efflux family protein
AT4G23030	DTX49	detoxifying efflux carrier 49, MATE efflux family protein
AT5G52050	DTX50	detoxifying efflux carrier 50, MATE efflux family protein
AT4G29140	ABS3	detoxifying efflux carrier 51, MATE efflux family protein
AT5G19700	ELS1	detoxifying efflux carrier 52, MATE efflux family protein
AT2G38510	DTX53	detoxifying efflux carrier 53, MATE efflux family protein
AT1G71870	BIG1A	detoxifying efflux carrier 54, MATE efflux family protein
AT5G49130	BIG2B	detoxifying efflux carrier 55, MATE efflux family protein
AT4G22790	RHC1	detoxifying efflux carrier 56, MATE efflux family protein
AT1G08430	ALMT1	aluminum-activated malate transporter 1
AT1G08440	ALMT2	aluminum-activated malate transporter 2
AT1G18420	ALMT3	aluminum-activated malate transporter 3
AT1G25480	ALMT4	aluminum-activated malate transporter 4
AT1G68600	ALMT5	aluminum-activated malate transporter 5
AT2G17470	ALMT6	aluminum-activated malate transporter 6
AT2G27240	ALMT7	aluminum-activated malate transporter 7
AT3G11680	ALMT8	aluminum-activated malate transporter 8
AT3G18440	ALMT9	aluminum-activated malate transporter 9
AT4G00910	ALMT10	aluminum-activated malate transporter 10
AT4G17585	ALMT11	aluminum-activated malate transporter 11
AT4G17970	ALMT12	aluminum-activated malate transporter 12
AT5G46600	ALMT13	aluminum-activated malate transporter 13
AT5G46610	ALMT14	aluminum-activated malate transporter 14
Phosphate transport
AT5G43350	PHT1;1	phosphate transporter 1;1
AT5G43370	PHT1;2	phosphate transporter 1;2
AT5G43360	PHT1;3	phosphate transporter 1;3
AT2G38940	PHT1;4	phosphate transporter 1;4
AT2G32830	PHT1;5	phosphate transporter 1;5
AT5G43340	PHT1;6	phosphate transporter 1;6
AT3G54700	PHT1;7	phosphate transporter 1;7
AT1G20860	PHT1;8	phosphate transporter 1;8
AT1G76430	PHT1;9	phosphate transporter 1;9
AT3G26570	PHT2;1	phosphate transporter 2;1
AT5G14040	PHT3;1	phosphate transporter 3;1
AT3G48850	PHT3;2	phosphate transporter 3;2
AT2G17270	PHT3;3	phosphate transporter 3;3
AT2G29650	PHT4;1	phosphate transporter 4;1
AT2G38060	PHT4;2	phosphate transporter 4;2
AT3G46980	PHT4;3	phosphate transporter 4;3
AT4G00370	PHT4;4	phosphate transporter 4;4
AT5G20380	PHT4;5	phosphate transporter 4;5
AT5G44370	PHT4;6	phosphate transporter 4;6
AT1G63010	PHT5;1	phosphate transporter 5;1
AT4G11810	PHT5;2	phosphate transporter 5;2
AT4G22990	PHT5;3	phosphate transporter 5;3
AT3G23430	PHO1	phosphate 1
AT1G68740	PHO1;H1	a member of the PHO family
AT2G03260	PHO1;H2	a member of the PHO family
AT1G14040	PHO1;H3	a member of the PHO family
AT4G25350	PHO1;H4	a member of the PHO family
AT2G03240	PHO1;H5	a member of the PHO family
AT2G03250	PHO1;H6	a member of the PHO family
AT1G26730	PHO1;H7	a member of the PHO family
AT1G35350	PHO1;H8	a member of the PHO family
AT3G29060	PHO1;H9	a member of the PHO family
AT1G69480	PHO1;H10	a member of the PHO family
AT2G33770	PHO2	phosphate 2, E2 enzyme, mediates degradation of PHO1 and PHT1s
Purple acid phosphatase
AT1G13750	PAP1	purple acid phosphatase 1
AT1G13900	PAP2	purple acid phosphatase 2
AT1G14700	PAP3	purple acid phosphatase 3
AT1G25230	PAP4	purple acid phosphatase 4
AT1G52940	PAP5	purple acid phosphatase 5
AT1G56360	PAP6	purple acid phosphatase 6
AT2G01880	PAP7	purple acid phosphatase 7
AT2G01890	PAP8	purple acid phosphatase 8
AT2G03450	PAP9	purple acid phosphatase 9
AT2G16430	PAP10	purple acid phosphatase 10
AT2G18130	PAP11	purple acid phosphatase 11
AT2G27190	PAP12	purple acid phosphatase 12
AT2G32770	PAP13	purple acid phosphatase 13
AT2G46880	PAP14	purple acid phosphatase 14
AT3G07130	PAP15	purple acid phosphatase 15
AT3G10150	PAP16	purple acid phosphatase 16
AT3G17790	PAP17	purple acid phosphatase 17
AT3G20500	PAP18	purple acid phosphatase 18
AT3G46120	PAP19	purple acid phosphatase 19
AT3G52780	PAP20	purple acid phosphatase 20
AT3G52810	PAP21	purple acid phosphatase 21
AT3G52820	PAP22	purple acid phosphatase 22
AT4G13700	PAP23	purple acid phosphatase 23
AT4G24890	PAP24	purple acid phosphatase 24
AT4G36350	PAP25	purple acid phosphatase 25
AT5G34850	PAP26	purple acid phosphatase 26
AT5G50400	PAP27	purple acid phosphatase 27
AT5G57140	PAP28	purple acid phosphatase 28
AT5G63140	PAP29	purple acid phosphatase 29
Ribonuclease
AT2G02990	RNS1	ribonuclease 1
AT2G39780	RNS2	ribonuclease 2
AT1G26820	RNS3	ribonuclease 3
AT1G14210	RNS4	ribonuclease 4
AT1G14220	RNS5	ribonuclease 5
Lipid remodeling
AT1G61850	PLA1	phospholipase A1
AT1G06250	PLA1-II alpha 2	alpha/beta-Hydrolases superfamily protein
AT2G31100	PLA1-II beta	alpha/beta-Hydrolases superfamily protein
AT2G42690	PLA1-II delta	alpha/beta-Hydrolases superfamily protein
AT2G44810	DAD1	chloroplastic phospholipase A1
AT4G16820	DALL1	DAD1-like lipase 1
AT1G51440	DALL2	DAD1-like lipase 2
AT2G30550	DALL3	DAD1-like lipase 3
AT1G06800	DALL4	DAD1-like lipase 4
AT2G31690	DALL5	DAD1-like lipase 5
AT2G06925	PLA2-alpha	phospholipase A2-alpha
AT2G19690	PLA2-beta	phospholipase A2-beta
AT4G29470	PLA2-delta	phospholipase A2-delta
AT4G29460	PLA2-gamma	phospholipase A2-gamma
AT1G07230	NPC1	non-specific phospholipase C1
AT2G26870	NPC2	non-specific phospholipase C2
AT3G03520	NPC3	non-specific phospholipase C3
AT3G03530	NPC4	non-specific phospholipase C4
AT3G03540	NPC5	non-specific phospholipase C5
AT3G48610	NPC6	non-specific phospholipase C6
AT3G15730	PLD-alpha 1	phospholipase D alpha 1
AT1G52570	PLD-alpha 2	phospholipase D alpha 2
AT5G25370	PLD-alpha 3	phospholipase D alpha 3
AT1G55180	PLD-alpha 4	phospholipase D alpha 4
AT2G42010	PLD-beta 1	phospholipase D beta 1
AT4G00240	PLD-beta 2	phospholipase D beta 2
AT4G11850	PLD-gamma 1	phospholipase D gamma 1
AT4G11830	PLD-gamma 2	phospholipase D gamma 2
AT4G11840	PLD-gamma 3	phospholipase D gamma 3
AT4G35790	PLD-delta	phospholipase D delta
AT3G16785	PLD-zeta 1	phospholipase D zeta 1
AT3G05630	PLD-zeta 2	phospholipase D zeta 2
AT3G09560	PAH1	phosphatidate phosphatase 1
AT5G42870	PAH2	phosphatidate phosphatase 2
AT3G18000	NMT1	phosphoethanolamine N-methyltransferase 1
AT1G48600	NMT2	phosphoethanolamine N-methyltransferase 2
AT1G73600	NMT3	phosphoethanolamine N-methyltransferase 3
AT3G02040	GDPD1	glycerophosphodiester phosphodiesterase 1
AT5G41080	GDPD2	glycerophosphodiester phosphodiesterase 2
AT5G43300	GDPD3	glycerophosphodiester phosphodiesterase 3
AT1G71340	GDPD4	glycerophosphodiester phosphodiesterase 4
AT1G74210	GDPD5	glycerophosphodiester phosphodiesterase 5
AT5G08030	GDPD6	glycerophosphodiester phosphodiesterase 6
AT1G66970	GDPDL1	GDPD-like 1
AT1G66980	GDPDL2	GDPD-like 2
AT4G26690	GDPDL3	GDPD-like 3
AT5G55480	GDPDL4	GDPD-like 4
AT3G20520	GDPDL5	GDPD-like 5
AT5G58050	GDPDL6	GDPD-like 6
AT5G58170	GDPDL7	GDPD-like 7
AT4G25840	GPP1	(DL)-glycerol-3-phosphatase 1
AT5G57440	GPP2	(DL)-glycerol-3-phosphatase 2
AT4G33030	SQD1	sulfoquinovosyldiacylglycerol 1
AT5G01220	SQD2	sulfoquinovosyldiacylglycerol 2
AT1G12780	UGE1	UDP-D-glucose/UDP-D-galactose 4-epimerase 1
AT4G23920	UGE2	UDP-D-glucose/UDP-D-galactose 4-epimerase 2
AT1G63180	UGE3	UDP-D-glucose/UDP-D-galactose 4-epimerase 3
AT1G64440	UGE4	UDP-D-glucose/UDP-D-galactose 4-epimerase 4
AT4G10960	UGE5	UDP-D-glucose/UDP-D-galactose 4-epimerase 5
AT4G31780	MGD1	monogalactosyl diacylglycerol synthase 1
AT5G20410	MGD2	monogalactosyl diacylglycerol synthase 2
AT2G11810	MGD3	monogalactosyl diacylglycerol synthase 3
AT3G11670	DGD1	digalactosyldiacylglycerol synthase 1
AT4G00550	DGD2	digalactosyldiacylglycerol synthase 2
AT1G15690	VP1	inorganic pyrophosphatase (H(+)-PPase
AT1G78920	VP2	inorganic pyrophosphatase (H(+)-PPase
AT1G16780	VP2;2	inorganic pyrophosphatase (H(+)-PPase
AT1G01050	PPA1	soluble inorganic pyrophosphatase 1
AT2G18230	PPA2	soluble inorganic pyrophosphatase 2
AT2G46860	PPA3	soluble inorganic pyrophosphatase 3
AT3G53620	PPA4	soluble inorganic pyrophosphatase 4
AT4G01480	PPA5	soluble inorganic pyrophosphatase 5
AT5G09650	PPA6	soluble inorganic pyrophosphatase 6
Glycolysis
AT3G13790	CWINV1	cell wall invertase 1
AT3G52600	CWINV2	cell wall invertase 2
AT2G36190	CWINV4	cell wall invertase 3
AT3G13784	CWINV5	cell wall invertase 4
AT5G20830	SUS1	sucrose synthase 1
AT5G49190	SUS2	sucrose synthase 2
AT4G02280	SUS3	sucrose synthase 3
AT3G43190	SUS4	sucrose synthase 4
AT5G37180	SUS5	sucrose synthase 5
AT1G73370	SUS6	sucrose synthase 6
AT5G20280	SPSA1	sucrose-phosphate synthase 1
AT5G11110	SPSA2	sucrose-phosphate synthase 2
AT1G04920	SPS3F	sucrose-phosphate synthase 3
AT4G10120	SPS4F	sucrose-phosphate synthase 4
AT4G29130	HXK1	hexokinase 1
AT2G19860	HXK2	hexokinase 2
AT1G50460	HKL1	hexokinase like 1
AT3G20040	HKL2	hexokinase like 2
AT4G24620	PGIC1	phosphoglucose isomerase 1
AT3G03250	UGP1	UDP-glucose pyrophosphorylase 1
AT5G17310	UGP2	UDP-glucose pyrophosphorylase 2
AT3G56040	UGP3	UDP-glucose pyrophosphorylase 3
AT3G54090	FLN1	fructokinase-like 1
AT1G69200	FLN2	fructokinase-like 2
AT4G29220	ATP-PFK1	ATP-dependent 6-phosphofructokinase 1
AT5G47810	ATP-PFK2	ATP-dependent 6-phosphofructokinase 2
AT4G26270	ATP-PFK3	ATP-dependent 6-phosphofructokinase 3
AT5G61580	ATP-PFK4	ATP-dependent 6-phosphofructokinase 4
AT2G22480	ATP-PFK5	ATP-dependent 6-phosphofructokinase 5
AT4G32840	ATP-PFK6	ATP-dependent 6-phosphofructokinase 6
AT5G56630	ATP-PFK7	ATP-dependent 6-phosphofructokinase 7
AT1G12000	PPi-PFK1	PPi-dependent 6-phosphofructokinase 1
AT1G20950	PPi-PFK2	PPi-dependent 6-phosphofructokinase 2
AT1G76550	PPi-PFK3	PPi-dependent 6-phosphofructokinase 3
AT4G04040	PPi-PFK4	PPi-dependent 6-phosphofructokinase 4
AT5G03690	FBA4	fructose-bisphosphate aldolase 4
AT4G26530	FBA5	fructose-bisphosphate aldolase 5
AT2G36460	FBA6	fructose-bisphosphate aldolase 6
AT4G26520	FBA7	fructose-bisphosphate aldolase 7
AT3G52930	FBA8	fructose-bisphosphate aldolase 8
AT3G55440	CTIMC	cytosolic triosephosphate isomerase
AT1G79530	GAPCP1	glyceraldehyde-3-phosphate dehydrogenase
AT1G16300	GAPCP2	glyceraldehyde-4-phosphate dehydrogenase
AT3G26650	GAPA1	glyceraldehyde 3-phosphate dehydrogenase A subunit 1
AT1G12900	GAPA2	glyceraldehyde 3-phosphate dehydrogenase A subunit 2
AT1G42970	GAPAB	glyceraldehyde-3-phosphate dehydrogenase B subunit
AT3G04120	GAPC1	glyceraldehyde-3-phosphate dehydrogenase C subunit 1
AT1G13440	GAPC2	glyceraldehyde-3-phosphate dehydrogenase C subunit 2
AT1G79550	PGK3	phosphoglycerate kinase3
AT3G52040	PGAM	2,3-bisphosphoglycerate-dependent phosphoglycerate mutase
AT1G22170	PGAM	phosphoglycerate mutase family protein
AT1G74030	ENO1	enolase 1
AT2G36530	ENO2	enolase 2
AT2G29560	ENO3	enolase 3
AT3G22960	PKP1	plastidial pyruvate kinase 1
AT5G52920	PKP2	plastidial pyruvate kinase 2
AT1G32440	PKP3	plastidial pyruvate kinase 3
AT3G06483	PDK	pyruvate dehydrogenase kinase
AT1G59900	PDCE1-A	pyruvate dehydrogenase complex E1 alpha 1 subunit
AT5G50850	PDCE1-B1	pyruvate dehydrogenase complex E1 beta 1 subunit
AT2G34590	PDCE1-B2	pyruvate dehydrogenase complex E1 beta 2 subunit
AT1G24180	IAR4	pyruvate dehydrogenase complex E1 alpha 2 subunit
AT4G15530	PPDK	pyruvate orthophosphate dikinase
AT3G47520	MDH	chloroplastic malate dehydrogenase
AT1G04410	c-NAD-MDH1	cytosolic malate dehydrogenase
AT5G43330	c-NAD-MDH2	cytosolic malate dehydrogenase
AT5G56720	c-NAD-MDH3	cytosolic malate dehydrogenase
AT2G22780	PMDH1	peroxisomal NAD-malate dehydrogenase 1
AT5G09660	PMDH2	peroxisomal NAD-malate dehydrogenase 2
Mitochondrial electron transport chain bypass pathway
AT2G13560	NAD-ME1	NAD-dependent malic enzyme 1, mitochondrial
AT4G00570	NAD-ME2	NAD-dependent malic enzyme 2, mitochondrial
AT3G22370	AOX1A	alternative oxidase
AT3G22360	AOX1B	alternative oxidase
AT3G27620	AOX1C	alternative oxidase
AT5G64210	AOX2	alternative oxidase
AT1G32350	AOX3	alternative oxidase
AT4G22260	AOX4	alternative oxidase
AT1G07180	NDA1	alternative NAD(P)H dehydrogenase 1，rotenone insensitive
AT2G29990	NDA2	alternative NAD(P)H dehydrogenase 2，rotenone insensitive
Phosphate signaling
AT4G28610	PHR1	MYB TF family
AT5G29000	PHL1	MYB TF family, PHR1-like 1
AT3G24120	PHL2	MYB TF family, PHR1-like 2
AT5G60410	SIZ1	SUMO E3 ligase， SUMOylation the PHR1
AT2G47190	MYB2	MYB TF family
AT1G68320	MYB62	MYB TF family
AT1G62300	WRKY6	WRKY TF family
AT4G04450	WRKY42	WRKY TF family
AT3G01970	WRKY45	WRKY TF family
AT5G13080	WRKY75	WRKY TF family
AT5G04340	ZAT6	C2H2 ZINC FINGER
AT1G34370	STOP1	C2H2 and C2HC zinc fingers superfamily protein
AT3G25710	bHLH32	basic helix-loop-helix 32
AT5G21040	FBX2	Encodes an F-box containing protein that interacts physically with BHLH32 and appears to be involved in mediating phosphate starvation responses

## Sheet: Supp. Data 10
Supplementary Data 10. Orthologs of the A. thaliana PUE genes in white lupin.
Gene ID in L. albus	Coverage L. albus	Coverage A.thaliana	Identity	e-value	Gene ID in A. thaliana	Group	Name	Annotation
Lal_00000467	1	1.00809	0.80882	0	AT2G45290	Calvin cycle	TKL2	encodes the chloroplast enzyme transketolase-2
Lal_00001340	0.997727	0.924211	0.78132	0	AT2G39730	Calvin cycle	RAC	rubisco activase
Lal_00003956	0.971631	0.98917	0.71533	2.61e-138	AT3G04790	Calvin cycle	RPI3	probable ribose-5-phosphate isomerase 3
Lal_00005453	0.954825	0.96875	0.59785	0	ATCG00490	Calvin cycle	RBCL	ribulose bisphosphate carboxylase large subunit (RBCL)
Lal_00005461	0.68361	0.88814	0.49772	0	AT3G60750	Calvin cycle	TKL1	encodes the chloroplast enzyme transketolase-1
Lal_00005809	1.00565	0.978022	0.80337	1.76e-109	AT5G38430	Calvin cycle	RBCS1B	ribulose bisphosphate carboxylase small subunit 1B
Lal_00007098	0.992571	0.90027	0.42216	1.66e-164	AT3G60750	Calvin cycle	TKL1	encodes the chloroplast enzyme transketolase-1
Lal_00007266	0.97543	1.00253	0.82116	0	AT1G32060	Calvin cycle	PRK	phosphoribulokinase, chloroplastic
Lal_00008477	0.933921	0.670886	0.44811	9.72e-59	AT2G21170	Calvin cycle	TIM	triosephosphate isomerase
Lal_00008704	0.995807	0.989583	0.92	0	ATCG00490	Calvin cycle	RBCL	ribulose bisphosphate carboxylase large subunit (RBCL)
Lal_00008896	0.998494	0.893531	0.51131	0	AT2G45290	Calvin cycle	TKL2	encodes the chloroplast enzyme transketolase-2
Lal_00008944	1.02835	0.832985	0.45614	1.69e-100	AT1G56190	Calvin cycle	PGK2	phosphoglycerate kinase 2, chloroplastic
Lal_00009030	0.744081	0.889488	0.53485	0	AT2G45290	Calvin cycle	TKL2	encodes the chloroplast enzyme transketolase-2
Lal_00009138	0.828947	0.797468	0.46032	3.82e-63	AT2G21170	Calvin cycle	TIM	triosephosphate isomerase
Lal_00011675	1	1.00765	0.86076	0	AT2G01140	Calvin cycle	FBA3	fructose-bisphosphate aldolase 3, chloroplastic
Lal_00014077	1.03614	0.544304	0.43605	1.42e-36	AT2G21170	Calvin cycle	TIM	triosephosphate isomerase
Lal_00014205	0.988095	0.525316	0.48193	1.45e-43	AT2G21170	Calvin cycle	TIM	triosephosphate isomerase
Lal_00015627	0.95092	0.96875	0.5957	0	ATCG00490	Calvin cycle	RBCL	ribulose bisphosphate carboxylase large subunit (RBCL)
Lal_00015628	0.99239	0.878706	0.48466	0	AT3G60750	Calvin cycle	TKL1	encodes the chloroplast enzyme transketolase-1
Lal_00018347	0.940206	0.951983	0.85307	0	AT1G56190	Calvin cycle	PGK2	phosphoglycerate kinase 2, chloroplastic
Lal_00019331	1.0075	1.0075	0.84119	0	AT2G21330	Calvin cycle	FBA1	fructose-bisphosphate aldolase 1, chloroplastic
Lal_00021222	0.930612	0.921833	0.85234	0	AT2G45290	Calvin cycle	TKL2	encodes the chloroplast enzyme transketolase-2
Lal_00022506	1.01799	1.00508	0.7904	0	AT3G55800	Calvin cycle	SBPase	encodes the chloroplast enzyme sedoheptulose-1,7-bisphosphatase
Lal_00023338	1.01929	1.00316	0.79811	0	AT2G21170	Calvin cycle	TIM	triosephosphate isomerase
Lal_00024481	0.674041	0.962105	0.75274	0	AT2G39730	Calvin cycle	RAC	rubisco activase
Lal_00025070	0.994536	1	0.76923	1.27e-107	AT5G38430	Calvin cycle	RBCS1B	ribulose bisphosphate carboxylase small subunit 1B
Lal_00027449	1.00245	1.03283	0.81418	0	AT1G32060	Calvin cycle	PRK	phosphoribulokinase, chloroplastic
Lal_00029298	1.0075	1.0075	0.83375	0	AT2G21330	Calvin cycle	FBA1	fructose-bisphosphate aldolase 1, chloroplastic
Lal_00030096	0.97314	0.98125	0.71338	0	ATCG00490	Calvin cycle	RBCL	ribulose bisphosphate carboxylase large subunit (RBCL)
Lal_00030694	0.968599	0.837161	0.47631	1.16e-109	AT1G56190	Calvin cycle	PGK2	phosphoglycerate kinase 2, chloroplastic
Lal_00030748	0.993949	0.885445	0.45205	0	AT3G60750	Calvin cycle	TKL1	encodes the chloroplast enzyme transketolase-1
Lal_00031899	1.66265	0.8625	0.47101	9.72e-103	ATCG00490	Calvin cycle	RBCL	ribulose bisphosphate carboxylase large subunit (RBCL)
Lal_00033037	1.01711	0.995215	0.79808	0	AT3G54050	Calvin cycle	CFBP1	encodes a chloroplastic fructose 1,6-bisphosphate phosphatase
Lal_00033160	0.983437	0.989583	0.94947	0	ATCG00490	Calvin cycle	RBCL	ribulose bisphosphate carboxylase large subunit (RBCL)
Lal_00033219	0.983437	0.989583	0.94947	0	ATCG00490	Calvin cycle	RBCL	ribulose bisphosphate carboxylase large subunit (RBCL)
Lal_00034928	1.00499	1.0075	0.83623	0	AT2G21330	Calvin cycle	FBA1	fructose-bisphosphate aldolase 1, chloroplastic
Lal_00035294	0.906722	0.890836	0.86687	0	AT2G45290	Calvin cycle	TKL2	encodes the chloroplast enzyme transketolase-2
Lal_00035369	0.983437	0.989583	0.94947	0	ATCG00490	Calvin cycle	RBCL	ribulose bisphosphate carboxylase large subunit (RBCL)
Lal_00035645	0.972332	0.778481	0.47154	1.01e-61	AT2G21170	Calvin cycle	TIM	triosephosphate isomerase
Lal_00035679	1.02276	0.908356	0.48813	0	AT2G45290	Calvin cycle	TKL2	encodes the chloroplast enzyme transketolase-2
Lal_00036811	0.907104	0.912088	0.83133	6.49e-106	AT5G38420	Calvin cycle	RBCS2B	ribulose bisphosphate carboxylase small subunit 2B
Lal_00038344	0.881928	0.875598	0.86066	0	AT3G54050	Calvin cycle	CFBP1	encodes a chloroplastic fructose 1,6-bisphosphate phosphatase
Lal_00038533	0.995465	0.924211	0.78588	0	AT2G39730	Calvin cycle	RAC	rubisco activase
Lal_00040677	1	1	0.48619	7.34e-55	AT1G67090	Calvin cycle	RBCS1A	ribulose bisphosphate carboxylase small subunit 1A
Lal_00041681	0.946429	0.883333	0.8467	0	ATCG00490	Calvin cycle	RBCL	ribulose bisphosphate carboxylase large subunit (RBCL)
Lal_00041973	0.851254	0.989583	0.71158	0	ATCG00490	Calvin cycle	RBCL	ribulose bisphosphate carboxylase large subunit (RBCL)
Lal_00042034	0.514607	0.860902	0.45415	1.19e-54	AT2G01290	Calvin cycle	RPI2	probable ribose-5-phosphate isomerase 2
Lal_00044025	0.942568	0.853211	0.56989	2.4e-107	AT5G44520	Calvin cycle	RPI4	probable ribose-5-phosphate isomerase 4
Lal_00044223	0.983437	0.989583	0.94947	0	ATCG00490	Calvin cycle	RBCL	ribulose bisphosphate carboxylase large subunit (RBCL)
Lal_00044392	0.998512	0.904313	0.51416	0	AT2G45290	Calvin cycle	TKL2	encodes the chloroplast enzyme transketolase-2
Lal_00045065	0.63505	0.947439	0.51636	0	AT2G45290	Calvin cycle	TKL2	encodes the chloroplast enzyme transketolase-2
Lal_00045179	0.995807	0.989583	0.92	0	ATCG00490	Calvin cycle	RBCL	ribulose bisphosphate carboxylase large subunit (RBCL)
Lal_00046449	0.967742	0.758123	0.45238	1.58e-44	AT3G04790	Calvin cycle	RPI3	probable ribose-5-phosphate isomerase 3
Lal_00047065	1.01023	1.00765	0.8557	0	AT2G01140	Calvin cycle	FBA3	fructose-bisphosphate aldolase 3, chloroplastic
Lal_00047484	1.00945	1.00809	0.81417	0	AT2G45290	Calvin cycle	TKL2	encodes the chloroplast enzyme transketolase-2
Lal_00047638	0.553648	0.969925	0.72481	4.08e-129	AT2G01290	Calvin cycle	RPI2	probable ribose-5-phosphate isomerase 2
Lal_00048337	0.882459	1.02737	0.71516	0	AT2G39730	Calvin cycle	RAC	rubisco activase
Lal_00048594	0.943205	0.96875	0.57849	0	ATCG00490	Calvin cycle	RBCL	ribulose bisphosphate carboxylase large subunit (RBCL)
Lal_00000591	0.970803	0.933333	0.61278	4.79e-123	AT1G08650	CO2 fixation	PEPCK1	phosphoenolpyruvate carboxylase kinase 1
Lal_00003046	1	1.05705	0.82336	0	AT2G42600	CO2 fixation	PEPC2	phosphoenolpyruvate carboxylase 2
Lal_00007274	1.00347	0.870482	0.6436	8.39e-131	AT5G14740	CO2 fixation	CA2	beta carbonic anhydrase 2
Lal_00009065	1.06429	0.957645	0.3959	0	AT1G53310	CO2 fixation	PEPC1	phosphoenolpyruvate carboxylase 1
Lal_00010584	0.920561	0.593373	0.39594	9.66e-39	AT5G14740	CO2 fixation	CA2	beta carbonic anhydrase 2
Lal_00013367	0.749196	0.817544	0.41631	1.27e-68	AT3G52720	CO2 fixation	ACA1	alpha carbonic anhydrase 1
Lal_00017747	0.974453	0.936842	0.55431	5.17e-109	AT1G08650	CO2 fixation	PEPCK1	phosphoenolpyruvate carboxylase kinase 1
Lal_00018275	1	1	0.84933	0	AT3G14940	CO2 fixation	PEPC3	phosphoenolpyruvate carboxylase 3
Lal_00019907	1.00207	1.00103	0.86392	0	AT3G14940	CO2 fixation	PEPC3	phosphoenolpyruvate carboxylase 3
Lal_00020784	1.0081	0.75	0.52209	2.47e-80	AT5G14740	CO2 fixation	CA2	beta carbonic anhydrase 2
Lal_00020879	0.724891	0.590747	0.50602	3.85e-44	AT1G70410	CO2 fixation	BCA4	beta carbonic anhydrase 4
Lal_00022850	0.992565	0.967391	0.53558	6.31e-102	AT1G08080	CO2 fixation	ACA7	alpha carbonic anhydrase 7
Lal_00023274	0.966038	0.955224	0.51953	2.34e-95	AT4G20990	CO2 fixation	ACA4	alpha carbonic anhydrase 4
Lal_00023341	0.998968	0.998968	0.84917	0	AT3G14940	CO2 fixation	PEPC3	phosphoenolpyruvate carboxylase 3
Lal_00028011	1.03681	0.971264	0.64201	5.1e-150	AT3G01500	CO2 fixation	CA1	beta carbonic anhydrase 1
Lal_00028747	1.00207	1.00103	0.85979	0	AT3G14940	CO2 fixation	PEPC3	phosphoenolpyruvate carboxylase 3
Lal_00033062	0.967611	0.891791	0.53138	4.47e-90	AT4G20990	CO2 fixation	ACA4	alpha carbonic anhydrase 4
Lal_00034596	1.00207	1.00103	0.86082	0	AT3G14940	CO2 fixation	PEPC3	phosphoenolpyruvate carboxylase 3
Lal_00034709	1.00207	1	0.85655	0	AT3G14940	CO2 fixation	PEPC3	phosphoenolpyruvate carboxylase 3
Lal_00038876	1.02597	1.0429	0.5538	1.19e-113	AT4G33580	CO2 fixation	BCA5	beta carbonic anhydrase 5
Lal_00040256	1.04673	0.965517	0.63393	2.51e-147	AT3G01500	CO2 fixation	CA1	beta carbonic anhydrase 1
Lal_00045815	1.00203	1.02064	0.84934	0	AT3G14940	CO2 fixation	PEPC3	phosphoenolpyruvate carboxylase 3
Lal_00047503	1.00188	1.03388	0.74532	0	AT1G68750	CO2 fixation	PEPC4	phosphoenolpyruvate carboxylase 4
Lal_00047573	0.982014	0.957895	0.61538	6.45e-126	AT1G08650	CO2 fixation	PEPCK1	phosphoenolpyruvate carboxylase kinase 1
Lal_00048417	0.767296	0.805281	0.57787	2.07e-100	AT4G33580	CO2 fixation	BCA5	beta carbonic anhydrase 5
Lal_00048990	0.622276	0.901754	0.56809	1.85e-106	AT1G08650	CO2 fixation	PEPCK1	phosphoenolpyruvate carboxylase kinase 1
Lal_00000092	0.849662	0.842546	0.58449	0	AT3G22960	Glycolysis	PKP1	plastidial pyruvate kinase 1
Lal_00000725	1	0.582418	0.46698	2.42e-58	AT5G50850	Glycolysis	PDCE1-B1	pyruvate dehydrogenase complex E1 beta 1 subunit
Lal_00001185	1.00426	1	0.83015	0	AT5G17310	Glycolysis	UGP2	UDP-glucose pyrophosphorylase 2
Lal_00001475	0.973607	0.924791	0.51205	2.05e-115	AT3G52930	Glycolysis	FBA8	fructose-bisphosphate aldolase 8
Lal_00001917	1.01127	1.0228	0.78185	0	AT4G24620	Glycolysis	PGIC1	phosphoglucose isomerase 1
Lal_00002144	0.731579	0.829851	0.78417	8.95e-169	AT1G22170	Glycolysis	PGAM	phosphoglycerate mutase family protein
Lal_00002335	0.985207	0.982301	0.90991	0	AT1G13440	Glycolysis	GAPC2	glyceraldehyde-3-phosphate dehydrogenase C subunit 2
Lal_00002337	0.953441	0.961224	0.81953	0	AT4G26270	Glycolysis	ATP-PFK3	ATP-dependent 6-phosphofructokinase 3
Lal_00002532	0.874598	0.697436	0.53676	7.61e-88	AT1G59900	Glycolysis	PDCE1-A	pyruvate dehydrogenase complex E1 alpha 1 subunit
Lal_00002533	0.669405	0.895604	0.64417	3.4e-152	AT5G50850	Glycolysis	PDCE1-B1	pyruvate dehydrogenase complex E1 beta 1 subunit
Lal_00002534	0.821764	0.98427	0.5	1.21e-132	AT2G36530	Glycolysis	ENO2	enolase 2
Lal_00003094	0.996063	0.992157	0.80237	2.65e-153	AT3G55440	Glycolysis	CTIMC	cytosolic triosephosphate isomerase
Lal_00003095	0.993902	0.997959	0.80368	0	AT4G26270	Glycolysis	ATP-PFK3	ATP-dependent 6-phosphofructokinase 3
Lal_00003407	1.03023	0.995506	0.51467	3.69e-140	AT2G36530	Glycolysis	ENO2	enolase 2
Lal_00003749	0.988479	0.89749	0.52914	3.86e-147	AT1G74030	Glycolysis	ENO1	enolase 1
Lal_00004437	0.717647	0.891441	0.44965	4.68e-117	AT3G03250	Glycolysis	UGP1	UDP-glucose pyrophosphorylase 1
Lal_00004491	0.936047	0.985714	0.78675	0	AT4G26270	Glycolysis	ATP-PFK3	ATP-dependent 6-phosphofructokinase 3
Lal_00004641	1.00442	1.01339	0.85903	0	AT1G42970	Glycolysis	GAPAB	glyceraldehyde-3-phosphate dehydrogenase B subunit
Lal_00005151	0.719222	0.914835	0.6997	3.29e-171	AT5G50850	Glycolysis	PDCE1-B1	pyruvate dehydrogenase complex E1 beta 1 subunit
Lal_00005176	0.650602	0.830769	0.48148	2.33e-95	AT1G59900	Glycolysis	PDCE1-A	pyruvate dehydrogenase complex E1 alpha 1 subunit
Lal_00005180	0.973837	0.92033	0.40299	8.53e-75	AT5G50850	Glycolysis	PDCE1-B1	pyruvate dehydrogenase complex E1 beta 1 subunit
Lal_00005199	0.984925	0.975124	0.48214	3.11e-122	AT1G79550	Glycolysis	PGK3	phosphoglycerate kinase3
Lal_00005425	0.888889	0.887029	0.50236	7.52e-134	AT1G74030	Glycolysis	ENO1	enolase 1
Lal_00005554	0.979167	0.744344	0.52888	9.04e-115	AT1G12900	Glycolysis	GAPA2	glyceraldehyde 3-phosphate dehydrogenase A subunit 2
Lal_00005618	0.935484	0.809645	0.4953	4.97e-95	AT1G24180	Glycolysis	IAR4	pyruvate dehydrogenase complex E1 alpha 2 subunit
Lal_00005631	0.984887	0.972637	0.48338	6.56e-120	AT1G79550	Glycolysis	PGK3	phosphoglycerate kinase3
Lal_00005745	0.700431	0.892857	0.65846	1.42e-155	AT5G50850	Glycolysis	PDCE1-B1	pyruvate dehydrogenase complex E1 beta 1 subunit
Lal_00006283	0.997579	1.0198	0.74757	0	AT3G47520	Glycolysis	MDH	chloroplastic malate dehydrogenase
Lal_00006328	0.993804	0.991347	0.83915	0	AT3G43190	Glycolysis	SUS4	sucrose synthase 4
Lal_00007079	0.969773	0.957711	0.49351	7.2e-113	AT1G79550	Glycolysis	PGK3	phosphoglycerate kinase3
Lal_00007475	1.00254	1.01026	0.83503	0	AT1G59900	Glycolysis	PDCE1-A	pyruvate dehydrogenase complex E1 alpha 1 subunit
Lal_00007891	0.860963	0.907042	0.86025	0	AT2G22780	Glycolysis	PMDH1	peroxisomal NAD-malate dehydrogenase 1
Lal_00008467	0.500634	0.982587	0.48861	2.18e-110	AT1G79550	Glycolysis	PGK3	phosphoglycerate kinase3
Lal_00008837	0.510309	0.705463	0.6835	4.4e-141	AT1G16300	Glycolysis	GAPCP2	glyceraldehyde-4-phosphate dehydrogenase
Lal_00008855	1.00958	0.782178	0.56646	3.28e-110	AT3G47520	Glycolysis	MDH	chloroplastic malate dehydrogenase
Lal_00009003	0.979228	0.831234	0.55455	1.96e-115	AT3G26650	Glycolysis	GAPA1	glyceraldehyde 3-phosphate dehydrogenase A subunit 1
Lal_00009022	0.8	0.742081	0.44817	2.28e-90	AT1G12900	Glycolysis	GAPA2	glyceraldehyde 3-phosphate dehydrogenase A subunit 2
Lal_00009129	1.00898	0.79669	0.45994	1.16e-95	AT1G79530	Glycolysis	GAPCP1	glyceraldehyde-3-phosphate dehydrogenase
Lal_00009426	0.685714	0.847059	0.44444	1.76e-50	AT3G55440	Glycolysis	CTIMC	cytosolic triosephosphate isomerase
Lal_00009504	0.992443	0.9801	0.51523	4e-133	AT1G79550	Glycolysis	PGK3	phosphoglycerate kinase3
Lal_00009532	0.990991	0.780142	0.68788	1.16e-161	AT1G79530	Glycolysis	GAPCP1	glyceraldehyde-3-phosphate dehydrogenase
Lal_00009694	0.996942	0.895604	0.53067	6.96e-123	AT5G50850	Glycolysis	PDCE1-B1	pyruvate dehydrogenase complex E1 beta 1 subunit
Lal_00009742	1.01624	0.98427	0.50457	4.43e-138	AT2G36530	Glycolysis	ENO2	enolase 2
Lal_00010033	0.952118	1.04024	0.66151	0	AT4G29130	Glycolysis	HXK1	hexokinase 1
Lal_00010221	0.996063	0.992157	0.81423	2.11e-155	AT3G55440	Glycolysis	CTIMC	cytosolic triosephosphate isomerase
Lal_00010437	0.925651	0.976471	0.39357	1.64e-48	AT3G55440	Glycolysis	CTIMC	cytosolic triosephosphate isomerase
Lal_00010605	0.860648	0.909751	0.56784	0	AT4G15530	Glycolysis	PPDK	pyruvate orthophosphate dikinase
Lal_00010772	1.0027	1.0109	0.81671	0	AT3G06483	Glycolysis	PDK	pyruvate dehydrogenase kinase
Lal_00010930	0.99625	0.985167	0.77792	0	AT3G43190	Glycolysis	SUS4	sucrose synthase 4
Lal_00011117	0.826568	0.564232	0.58036	1.97e-79	AT3G26650	Glycolysis	GAPA1	glyceraldehyde 3-phosphate dehydrogenase A subunit 1
Lal_00011384	1	1.01059	0.68553	0	AT3G54090	Glycolysis	FLN1	fructokinase-like 1
Lal_00011418	1.0118	0.853234	0.4519	2.12e-93	AT1G79550	Glycolysis	PGK3	phosphoglycerate kinase3
Lal_00012072	0.977941	0.798799	0.81955	2.24e-157	AT1G04410	Glycolysis	c-NAD-MDH1	cytosolic malate dehydrogenase
Lal_00012273	0.989796	0.994872	0.78351	0	AT1G59900	Glycolysis	PDCE1-A	pyruvate dehydrogenase complex E1 alpha 1 subunit
Lal_00013109	0.799054	0.764706	0.5355	1.39e-114	AT1G12900	Glycolysis	GAPA2	glyceraldehyde 3-phosphate dehydrogenase A subunit 2
Lal_00013112	0.997653	0.889121	0.49647	1.24e-135	AT1G74030	Glycolysis	ENO1	enolase 1
Lal_00013121	0.945783	0.862637	0.43631	4.26e-83	AT5G50850	Glycolysis	PDCE1-B1	pyruvate dehydrogenase complex E1 beta 1 subunit
Lal_00013555	1.01412	1	0.84958	0	AT4G26530	Glycolysis	FBA5	fructose-bisphosphate aldolase 5
Lal_00013656	0.594406	0.889121	0.50118	8.21e-132	AT1G74030	Glycolysis	ENO1	enolase 1
Lal_00013659	0.935875	0.560166	0.47963	1.42e-158	AT4G15530	Glycolysis	PPDK	pyruvate orthophosphate dikinase
Lal_00013906	1.0021	0.97551	0.80753	0	AT4G26270	Glycolysis	ATP-PFK3	ATP-dependent 6-phosphofructokinase 3
Lal_00014046	1.00598	1.01202	0.68317	0	AT1G50460	Glycolysis	HKL1	hexokinase like 1
Lal_00014573	0.985075	0.780142	0.69091	4.8e-167	AT1G79530	Glycolysis	GAPCP1	glyceraldehyde-3-phosphate dehydrogenase
Lal_00014615	0.9718	0.929461	0.52567	0	AT4G15530	Glycolysis	PPDK	pyruvate orthophosphate dikinase
Lal_00014720	0.593824	0.980392	0.468	7.87e-56	AT3G55440	Glycolysis	CTIMC	cytosolic triosephosphate isomerase
Lal_00014808	0.957711	0.957711	0.48831	1.5e-113	AT1G79550	Glycolysis	PGK3	phosphoglycerate kinase3
Lal_00014863	0.58548	0.523013	0.544	1.99e-77	AT1G74030	Glycolysis	ENO1	enolase 1
Lal_00014963	0.984894	0.978979	0.52147	5.14e-108	AT5G43330	Glycolysis	c-NAD-MDH2	cytosolic malate dehydrogenase
Lal_00015016	0.970326	0.739819	0.53823	9.95e-117	AT1G12900	Glycolysis	GAPA2	glyceraldehyde 3-phosphate dehydrogenase A subunit 2
Lal_00015209	0.992443	0.9801	0.52538	3.77e-135	AT1G79550	Glycolysis	PGK3	phosphoglycerate kinase3
Lal_00015310	0.993804	0.991347	0.79426	0	AT3G43190	Glycolysis	SUS4	sucrose synthase 4
Lal_00015332	0.582249	0.510373	0.45935	1e-131	AT4G15530	Glycolysis	PPDK	pyruvate orthophosphate dikinase
Lal_00015350	0.950907	0.924274	0.52525	0	AT4G15530	Glycolysis	PPDK	pyruvate orthophosphate dikinase
Lal_00015381	0.993902	0.895604	0.52147	4.84e-120	AT5G50850	Glycolysis	PDCE1-B1	pyruvate dehydrogenase complex E1 beta 1 subunit
Lal_00015495	0.89115	0.908714	0.5411	0	AT4G15530	Glycolysis	PPDK	pyruvate orthophosphate dikinase
Lal_00015540	0.995444	0.982022	0.48513	2.19e-134	AT2G36530	Glycolysis	ENO2	enolase 2
Lal_00015615	0.921136	0.735516	0.49315	4.97e-92	AT3G26650	Glycolysis	GAPA1	glyceraldehyde 3-phosphate dehydrogenase A subunit 1
Lal_00015632	0.981383	0.91791	0.43902	5e-91	AT1G79550	Glycolysis	PGK3	phosphoglycerate kinase3
Lal_00015712	0.980998	1.12534	0.42615	1.6e-102	AT3G06483	Glycolysis	PDK	pyruvate dehydrogenase kinase
Lal_00016038	1.00254	1.01026	0.82487	0	AT1G59900	Glycolysis	PDCE1-A	pyruvate dehydrogenase complex E1 alpha 1 subunit
Lal_00016555	0.941767	0.943662	0.73987	0	AT4G29130	Glycolysis	HXK1	hexokinase 1
Lal_00017310	0.875	0.846154	0.7013	2.11e-35	AT3G52040	Glycolysis	PGAM	2,3-bisphosphoglycerate-dependent phosphoglycerate mutase
Lal_00017549	1.01401	0.989744	0.63212	0	AT3G13790	Glycolysis	CWINV1	cell wall invertase 1
Lal_00017695	1.00658	0.990291	0.76634	0	AT1G76550	Glycolysis	PPi-PFK3	PPi-dependent 6-phosphofructokinase 3
Lal_00017727	1.00277	0.994505	0.84254	0	AT5G50850	Glycolysis	PDCE1-B1	pyruvate dehydrogenase complex E1 beta 1 subunit
Lal_00017824	1	1	0.87744	0	AT2G36460	Glycolysis	FBA6	fructose-bisphosphate aldolase 6
Lal_00018040	1	1	0.88315	0	AT2G36530	Glycolysis	ENO2	enolase 2
Lal_00018116	1	1	0.89801	0	AT1G79550	Glycolysis	PGK3	phosphoglycerate kinase3
Lal_00018123	1.01651	1.01891	0.79118	0	AT1G79530	Glycolysis	GAPCP1	glyceraldehyde-3-phosphate dehydrogenase
Lal_00018738	0.985037	0.970516	0.85316	0	AT2G34590	Glycolysis	PDCE1-B2	pyruvate dehydrogenase complex E1 beta 2 subunit
Lal_00019834	0.930757	0.996552	0.79066	0	AT5G52920	Glycolysis	PKP2	plastidial pyruvate kinase 2
Lal_00020068	0.785714	0.853731	0.76224	1.55e-165	AT1G22170	Glycolysis	PGAM	phosphoglycerate mutase family protein
Lal_00020625	1.02087	1.03583	0.75314	0	AT4G24620	Glycolysis	PGIC1	phosphoglucose isomerase 1
Lal_00020746	0.985207	0.982301	0.90991	0	AT1G13440	Glycolysis	GAPC2	glyceraldehyde-3-phosphate dehydrogenase C subunit 2
Lal_00020955	0.996737	0.993496	0.51227	0	AT1G69200	Glycolysis	FLN2	fructokinase-like 2
Lal_00021111	1.01748	0.994872	0.60653	0	AT3G13790	Glycolysis	CWINV1	cell wall invertase 1
Lal_00021284	1	0.914027	0.86386	0	AT1G12900	Glycolysis	GAPA2	glyceraldehyde 3-phosphate dehydrogenase A subunit 2
Lal_00021541	1	1	0.89189	0	AT1G04410	Glycolysis	c-NAD-MDH1	cytosolic malate dehydrogenase
Lal_00021754	1	0.985915	0.72245	0	AT4G29130	Glycolysis	HXK1	hexokinase 1
Lal_00021947	1.0027	1.0109	0.83827	0	AT3G06483	Glycolysis	PDK	pyruvate dehydrogenase kinase
Lal_00021976	0.979532	0.988201	0.88657	0	AT1G13440	Glycolysis	GAPC2	glyceraldehyde-3-phosphate dehydrogenase C subunit 2
Lal_00022066	0.928492	0.940045	0.62214	0	AT3G56040	Glycolysis	UGP3	UDP-glucose pyrophosphorylase 3
Lal_00022237	0.893617	0.844221	0.87302	0	AT3G22960	Glycolysis	PKP1	plastidial pyruvate kinase 1
Lal_00022661	1.00426	1	0.84501	0	AT5G17310	Glycolysis	UGP2	UDP-glucose pyrophosphorylase 2
Lal_00023143	1	1	0.88301	0	AT2G36460	Glycolysis	FBA6	fructose-bisphosphate aldolase 6
Lal_00023263	0.975472	0.873311	0.6499	0	AT2G36190	Glycolysis	CWINV4	cell wall invertase 3
Lal_00023409	1	1	0.87865	0	AT2G36530	Glycolysis	ENO2	enolase 2
Lal_00023953	1.00741	1.00246	0.82843	0	AT2G34590	Glycolysis	PDCE1-B2	pyruvate dehydrogenase complex E1 beta 2 subunit
Lal_00024404	0.865169	0.846154	0.72727	1.56e-36	AT3G52040	Glycolysis	PGAM	2,3-bisphosphoglycerate-dependent phosphoglycerate mutase
Lal_00024542	0.991896	0.990291	0.81863	0	AT1G76550	Glycolysis	PPi-PFK3	PPi-dependent 6-phosphofructokinase 3
Lal_00025833	1.00823	1.0251	0.81837	0	AT1G74030	Glycolysis	ENO1	enolase 1
Lal_00026204	0.985994	0.991549	0.80114	0	AT2G22780	Glycolysis	PMDH1	peroxisomal NAD-malate dehydrogenase 1
Lal_00026254	1.00254	1.01282	0.81266	0	AT1G59900	Glycolysis	PDCE1-A	pyruvate dehydrogenase complex E1 alpha 1 subunit
Lal_00026924	0.85906	0.515091	0.77344	5.32e-147	AT4G29130	Glycolysis	HXK1	hexokinase 1
Lal_00027390	0.897482	0.872378	0.78156	0	AT1G32440	Glycolysis	PKP3	plastidial pyruvate kinase 3
Lal_00027482	0.956607	0.971944	0.70309	0	AT1G50460	Glycolysis	HKL1	hexokinase like 1
Lal_00027602	0.909605	0.89777	0.81781	0	AT2G22480	Glycolysis	ATP-PFK5	ATP-dependent 6-phosphofructokinase 5
Lal_00027678	0.997167	0.991549	0.82102	0	AT2G22780	Glycolysis	PMDH1	peroxisomal NAD-malate dehydrogenase 1
Lal_00028595	0.926045	0.993103	0.80729	0	AT5G52920	Glycolysis	PKP2	plastidial pyruvate kinase 2
Lal_00029243	1	1.00225	0.8722	0	AT2G36530	Glycolysis	ENO2	enolase 2
Lal_00029690	1.01628	1.07371	0.76201	0	AT2G34590	Glycolysis	PDCE1-B2	pyruvate dehydrogenase complex E1 beta 2 subunit
Lal_00030211	1.03218	0.991347	0.76559	0	AT3G43190	Glycolysis	SUS4	sucrose synthase 4
Lal_00030506	1	1	0.85794	0	AT3G52930	Glycolysis	FBA8	fructose-bisphosphate aldolase 8
Lal_00030644	0.995204	0.88017	0.68072	0	AT1G73370	Glycolysis	SUS6	sucrose synthase 6
Lal_00030767	0.976261	0.828715	0.55623	4.79e-119	AT3G26650	Glycolysis	GAPA1	glyceraldehyde 3-phosphate dehydrogenase A subunit 1
Lal_00031108	0.935673	0.891365	0.5625	1.52e-121	AT2G36460	Glycolysis	FBA6	fructose-bisphosphate aldolase 6
Lal_00031138	1.01049	1.09593	0.54154	0	AT1G69200	Glycolysis	FLN2	fructokinase-like 2
Lal_00031375	0.992089	1.01456	0.80861	0	AT1G76550	Glycolysis	PPi-PFK3	PPi-dependent 6-phosphofructokinase 3
Lal_00031811	0.985465	1	0.88791	0	AT3G04120	Glycolysis	GAPC1	glyceraldehyde-3-phosphate dehydrogenase C subunit 1
Lal_00031863	0.88391	0.90795	0.8871	0	AT1G74030	Glycolysis	ENO1	enolase 1
Lal_00032389	1	1	0.89303	0	AT1G79550	Glycolysis	PGK3	phosphoglycerate kinase3
Lal_00032491	1	1	0.8809	0	AT2G36530	Glycolysis	ENO2	enolase 2
Lal_00032581	0.995012	0.986403	0.78697	0	AT3G43190	Glycolysis	SUS4	sucrose synthase 4
Lal_00032697	1.05851	1	0.74204	0	AT3G22960	Glycolysis	PKP1	plastidial pyruvate kinase 1
Lal_00033005	1	0.905405	0.62687	0	AT2G36190	Glycolysis	CWINV4	cell wall invertase 3
Lal_00033229	1.00279	1	0.84958	0	AT2G36460	Glycolysis	FBA6	fructose-bisphosphate aldolase 6
Lal_00034352	1	1.00225	0.87668	0	AT2G36530	Glycolysis	ENO2	enolase 2
Lal_00034522	1	1	0.91291	0	AT5G43330	Glycolysis	c-NAD-MDH2	cytosolic malate dehydrogenase
Lal_00034725	1.00694	1	0.7931	0	AT5G52920	Glycolysis	PKP2	plastidial pyruvate kinase 2
Lal_00035005	0.944681	0.991071	0.85811	0	AT1G42970	Glycolysis	GAPAB	glyceraldehyde-3-phosphate dehydrogenase B subunit
Lal_00035653	0.659125	0.982022	0.51259	1.81e-133	AT2G36530	Glycolysis	ENO2	enolase 2
Lal_00035690	0.556667	1.003	0.50898	6.73e-102	AT1G04410	Glycolysis	c-NAD-MDH1	cytosolic malate dehydrogenase
Lal_00035801	0.970845	0.753394	0.51351	5.61e-104	AT1G12900	Glycolysis	GAPA2	glyceraldehyde 3-phosphate dehydrogenase A subunit 2
Lal_00035809	1	0.982587	0.46076	6.37e-109	AT1G79550	Glycolysis	PGK3	phosphoglycerate kinase3
Lal_00036052	1.0103	1.01505	0.74606	0	AT1G04920	Glycolysis	SPS3F	sucrose-phosphate synthase 3
Lal_00036082	0.995807	0.997899	0.79368	0	AT2G29560	Glycolysis	ENO3	enolase 3
Lal_00036563	0.996437	1.0358	0.79857	0	AT4G02280	Glycolysis	SUS3	sucrose synthase 3
Lal_00037085	0.606884	0.757919	0.52836	1.78e-110	AT1G12900	Glycolysis	GAPA2	glyceraldehyde 3-phosphate dehydrogenase A subunit 2
Lal_00037286	0.997664	0.893305	0.51288	2.39e-140	AT1G74030	Glycolysis	ENO1	enolase 1
Lal_00037289	1	0.980392	0.456	9.26e-58	AT3G55440	Glycolysis	CTIMC	cytosolic triosephosphate isomerase
Lal_00037609	1.00287	0.972145	0.8596	0	AT2G36460	Glycolysis	FBA6	fructose-bisphosphate aldolase 6
Lal_00038125	1.00247	0.918552	0.86453	0	AT1G12900	Glycolysis	GAPA2	glyceraldehyde 3-phosphate dehydrogenase A subunit 2
Lal_00039035	0.982869	0.923541	0.65577	0	AT4G29130	Glycolysis	HXK1	hexokinase 1
Lal_00039546	0.994048	0.985251	0.87425	0	AT1G13440	Glycolysis	GAPC2	glyceraldehyde-3-phosphate dehydrogenase C subunit 2
Lal_00040688	0.993804	0.991347	0.83541	0	AT3G43190	Glycolysis	SUS4	sucrose synthase 4
Lal_00040838	0.920898	0.978216	0.75398	0	AT4G15530	Glycolysis	PPDK	pyruvate orthophosphate dikinase
Lal_00040873	1.00762	1.01341	0.74764	0	AT5G20280	Glycolysis	SPSA1	sucrose-phosphate synthase 1
Lal_00040903	1	1.02228	0.73366	0	AT3G47520	Glycolysis	MDH	chloroplastic malate dehydrogenase
Lal_00041144	0.928177	0.923077	0.88095	0	AT5G50850	Glycolysis	PDCE1-B1	pyruvate dehydrogenase complex E1 beta 1 subunit
Lal_00041295	0.982857	0.892116	0.58488	0	AT4G15530	Glycolysis	PPDK	pyruvate orthophosphate dikinase
Lal_00042807	0.863415	0.694118	0.47458	4.01e-46	AT3G55440	Glycolysis	CTIMC	cytosolic triosephosphate isomerase
Lal_00043150	0.996491	1.00176	0.84331	0	AT1G12000	Glycolysis	PPi-PFK1	PPi-dependent 6-phosphofructokinase 1
Lal_00043828	0.544236	1.00995	0.53695	2.62e-147	AT1G79550	Glycolysis	PGK3	phosphoglycerate kinase3
Lal_00044045	1.00686	1.03527	0.79898	0	AT1G12000	Glycolysis	PPi-PFK1	PPi-dependent 6-phosphofructokinase 1
Lal_00044485	0.990881	0.978979	0.51227	1.08e-106	AT5G43330	Glycolysis	c-NAD-MDH2	cytosolic malate dehydrogenase
Lal_00044512	0.978979	0.770686	0.63804	9.93e-151	AT1G79530	Glycolysis	GAPCP1	glyceraldehyde-3-phosphate dehydrogenase
Lal_00044513	0.981308	0.878661	0.5	5.82e-135	AT1G74030	Glycolysis	ENO1	enolase 1
Lal_00044712	1.00662	1.03167	0.75658	0	AT1G12900	Glycolysis	GAPA2	glyceraldehyde 3-phosphate dehydrogenase A subunit 2
Lal_00045063	1.02872	0.9801	0.47462	1.82e-102	AT1G79550	Glycolysis	PGK3	phosphoglycerate kinase3
Lal_00045064	0.935393	0.753394	0.41441	2.41e-82	AT1G12900	Glycolysis	GAPA2	glyceraldehyde 3-phosphate dehydrogenase A subunit 2
Lal_00045098	0.948347	0.791379	0.35948	4.37e-83	AT5G52920	Glycolysis	PKP2	plastidial pyruvate kinase 2
Lal_00045304	0.971554	0.997753	0.47072	1.12e-126	AT2G36530	Glycolysis	ENO2	enolase 2
Lal_00045305	0.971554	0.997753	0.47072	1.12e-126	AT2G36530	Glycolysis	ENO2	enolase 2
Lal_00045568	1.02277	0.998291	0.63699	0	AT3G13790	Glycolysis	CWINV1	cell wall invertase 1
Lal_00045782	0.941634	0.973843	0.70455	0	AT4G29130	Glycolysis	HXK1	hexokinase 1
Lal_00046290	0.985714	0.985714	0.7764	0	AT4G26270	Glycolysis	ATP-PFK3	ATP-dependent 6-phosphofructokinase 3
Lal_00046301	0.926136	0.864263	0.69202	0	AT1G73370	Glycolysis	SUS6	sucrose synthase 6
Lal_00046448	0.98005	0.977612	0.50127	5.24e-117	AT1G79550	Glycolysis	PGK3	phosphoglycerate kinase3
Lal_00046465	0.921127	0.838462	0.47706	1.88e-99	AT1G59900	Glycolysis	PDCE1-A	pyruvate dehydrogenase complex E1 alpha 1 subunit
Lal_00047524	1.0125	0.915254	0.79424	0	AT5G61580	Glycolysis	ATP-PFK4	ATP-dependent 6-phosphofructokinase 4
Lal_00047815	0.987879	1.00617	0.7865	0	AT4G02280	Glycolysis	SUS3	sucrose synthase 3
Lal_00047894	1	1	0.88589	0	AT1G04410	Glycolysis	c-NAD-MDH1	cytosolic malate dehydrogenase
Lal_00048168	1	1	0.85794	0	AT2G36460	Glycolysis	FBA6	fructose-bisphosphate aldolase 6
Lal_00049060	1.02347	0.979775	0.46789	1.14e-126	AT2G36530	Glycolysis	ENO2	enolase 2
Lal_00049239	0.800971	0.906593	0.50909	2.41e-122	AT5G50850	Glycolysis	PDCE1-B1	pyruvate dehydrogenase complex E1 beta 1 subunit
Lal_00049349	0.81493	0.885135	0.64122	0	AT2G36190	Glycolysis	CWINV4	cell wall invertase 3
Lal_00049502	0.965157	0.977072	0.79783	0	AT1G12000	Glycolysis	PPi-PFK1	PPi-dependent 6-phosphofructokinase 1
Lal_00049737	1.00668	1.01054	0.73649	0	AT5G20280	Glycolysis	SPSA1	sucrose-phosphate synthase 1
Lal_00050045	1.00124	1	0.83066	0	AT3G43190	Glycolysis	SUS4	sucrose synthase 4
Lal_00000386	0.790291	0.78876	0.69042	0	AT1G06800	Lipid remodeling	DALL4	DAD1-like lipase 4
Lal_00002122	0.997639	1.04192	0.62249	0	AT3G15730	Lipid remodeling	PLD-alpha 1	phospholipase D alpha 1
Lal_00002565	0.976471	0.943182	0.46988	2.41e-103	AT4G10960	Lipid remodeling	UGE5	UDP-D-glucose/UDP-D-galactose 4-epimerase 5
Lal_00002803	0.926174	0.71875	0.51449	6.07e-45	AT4G29470	Lipid remodeling	PLA2-delta	phospholipase A2-delta
Lal_00002810	0.951389	0.728723	0.51825	7.77e-46	AT4G29460	Lipid remodeling	PLA2-gamma	phospholipase A2-gamma
Lal_00003345	1.01887	1.0616	0.6037	0	AT1G55180	Lipid remodeling	PLD-alpha 4	phospholipase D alpha 4
Lal_00003783	0.667722	0.700997	0.46919	1.39e-60	AT5G09650	Lipid remodeling	PPA6	soluble inorganic pyrophosphatase 6
Lal_00004173	0.904977	0.921659	0.84	1.83e-127	AT2G46860	Lipid remodeling	PPA3	soluble inorganic pyrophosphatase 3
Lal_00004691	0.921847	0.926786	0.67437	0	AT4G31780	Lipid remodeling	MGD1	monogalactosyl diacylglycerol synthase 1
Lal_00005276	0.892473	0.779343	0.43373	4.52e-35	AT1G01050	Lipid remodeling	PPA1	soluble inorganic pyrophosphatase 1
Lal_00005669	1.00301	0.948718	0.4024	1.12e-72	AT4G23920	Lipid remodeling	UGE2	UDP-D-glucose/UDP-D-galactose 4-epimerase 2
Lal_00005692	0.982249	0.945869	0.41867	5.43e-75	AT4G23920	Lipid remodeling	UGE2	UDP-D-glucose/UDP-D-galactose 4-epimerase 2
Lal_00006201	1.00256	1.01427	0.8798	0	AT1G15690	Lipid remodeling	VP1	inorganic pyrophosphatase (H(+)-PPase
Lal_00006823	0.908861	0.925258	0.78273	0	AT5G08030	Lipid remodeling	GDPD6	glycerophosphodiester phosphodiesterase 6
Lal_00007046	1.0089	0.968661	0.59412	1.51e-145	AT4G23920	Lipid remodeling	UGE2	UDP-D-glucose/UDP-D-galactose 4-epimerase 2
Lal_00007161	0.825137	0.695853	0.43709	1.14e-30	AT4G01480	Lipid remodeling	PPA5	soluble inorganic pyrophosphatase 5
Lal_00007943	0.976967	0.98835	0.71906	0	AT2G26870	Lipid remodeling	NPC2	non-specific phospholipase C2
Lal_00008208	1.00381	1.00573	0.6167	0	AT3G03520	Lipid remodeling	NPC3	non-specific phospholipase C3
Lal_00009239	0.974504	0.977273	0.53779	3.75e-132	AT4G10960	Lipid remodeling	UGE5	UDP-D-glucose/UDP-D-galactose 4-epimerase 5
Lal_00009583	0.785366	0.755869	0.40373	1.28e-33	AT1G01050	Lipid remodeling	PPA1	soluble inorganic pyrophosphatase 1
Lal_00009608	1.18861	0.948864	0.42515	6.87e-82	AT1G12780	Lipid remodeling	UGE1	UDP-D-glucose/UDP-D-galactose 4-epimerase 1
Lal_00009684	0.692053	0.81323	0.50877	0	AT1G15690	Lipid remodeling	VP1	inorganic pyrophosphatase (H(+)-PPase
Lal_00009977	1.00371	1	0.79162	0	AT3G15730	Lipid remodeling	PLD-alpha 1	phospholipase D alpha 1
Lal_00010107	0.861635	0.919463	0.68613	1.11e-68	AT2G06925	Lipid remodeling	PLA2-alpha	phospholipase A2-alpha
Lal_00010356	0.924138	0.697917	0.5597	9.37e-48	AT4G29470	Lipid remodeling	PLA2-delta	phospholipase A2-delta
Lal_00010475	0.792135	0.64977	0.4539	1.08e-33	AT4G01480	Lipid remodeling	PPA5	soluble inorganic pyrophosphatase 5
Lal_00010483	0.962209	0.940341	0.40483	1.09e-72	AT4G10960	Lipid remodeling	UGE5	UDP-D-glucose/UDP-D-galactose 4-epimerase 5
Lal_00010985	1.01332	1.00928	0.53745	0	AT5G58050	Lipid remodeling	GDPDL6	GDPD-like 6
Lal_00011172	1.02424	0.960227	0.44083	2.16e-88	AT4G10960	Lipid remodeling	UGE5	UDP-D-glucose/UDP-D-galactose 4-epimerase 5
Lal_00011187	1	1.05675	0.63889	0	AT5G01220	Lipid remodeling	SQD2	sulfoquinovosyldiacylglycerol 2
Lal_00012661	1.00533	1.00533	0.61538	4.57e-169	AT5G41080	Lipid remodeling	GDPD2	glycerophosphodiester phosphodiesterase 2
Lal_00013567	0.950713	0.964474	0.56207	0	AT4G26690	Lipid remodeling	GDPDL3	GDPD-like 3
Lal_00013889	0.988604	0.985795	0.80115	0	AT4G10960	Lipid remodeling	UGE5	UDP-D-glucose/UDP-D-galactose 4-epimerase 5
Lal_00013933	0.87619	0.61745	0.59783	1.91e-37	AT2G06925	Lipid remodeling	PLA2-alpha	phospholipase A2-alpha
Lal_00013996	0.8675	0.985795	0.80403	0	AT4G10960	Lipid remodeling	UGE5	UDP-D-glucose/UDP-D-galactose 4-epimerase 5
Lal_00014580	1.11	0.946023	0.43544	1.46e-84	AT1G63180	Lipid remodeling	UGE3	UDP-D-glucose/UDP-D-galactose 4-epimerase 3
Lal_00014821	0.996997	0.943182	0.58434	1.3e-138	AT4G10960	Lipid remodeling	UGE5	UDP-D-glucose/UDP-D-galactose 4-epimerase 5
Lal_00015852	0.927152	0.821918	0.78333	0	AT5G01220	Lipid remodeling	SQD2	sulfoquinovosyldiacylglycerol 2
Lal_00016048	0.607721	0.947573	0.64139	0	AT2G26870	Lipid remodeling	NPC2	non-specific phospholipase C2
Lal_00016066	0.983146	1.01942	0.63048	0	AT2G26870	Lipid remodeling	NPC2	non-specific phospholipase C2
Lal_00016251	0.942446	1.01158	0.52099	4.18e-168	AT4G16820	Lipid remodeling	DALL1	DAD1-like lipase 1
Lal_00016285	0.973948	0.987805	0.71399	0	AT1G48600	Lipid remodeling	NMT2	phosphoethanolamine N-methyltransferase 2
Lal_00016440	0.977337	0.980114	0.7913	0	AT4G10960	Lipid remodeling	UGE5	UDP-D-glucose/UDP-D-galactose 4-epimerase 5
Lal_00016635	0.988701	0.994318	0.85143	0	AT1G12780	Lipid remodeling	UGE1	UDP-D-glucose/UDP-D-galactose 4-epimerase 1
Lal_00017122	0.986486	1	0.85056	0	AT1G16780	Lipid remodeling	VP2;2	inorganic pyrophosphatase (H(+)-PPase
Lal_00017536	1.00235	1.05302	0.77049	0	AT3G15730	Lipid remodeling	PLD-alpha 1	phospholipase D alpha 1
Lal_00017980	0.910256	0.981567	0.83099	2.78e-133	AT3G53620	Lipid remodeling	PPA4	soluble inorganic pyrophosphatase 4
Lal_00018099	1.01546	0.974042	0.68528	0	AT3G11670	Lipid remodeling	DGD1	digalactosyldiacylglycerol synthase 1
Lal_00018272	0.895792	0.843396	0.58837	0	AT2G30550	Lipid remodeling	DALL3	DAD1-like lipase 3
Lal_00018489	0.880531	1.09945	0.57789	1.13e-157	AT3G02040	Lipid remodeling	GDPD1	glycerophosphodiester phosphodiesterase 1
Lal_00020337	1.04372	1.02321	0.63351	0	AT4G31780	Lipid remodeling	MGD1	monogalactosyl diacylglycerol synthase 1
Lal_00020633	1.01591	1.02343	0.63976	0	AT3G15730	Lipid remodeling	PLD-alpha 1	phospholipase D alpha 1
Lal_00020818	0.904851	0.930902	0.81649	0	AT3G48610	Lipid remodeling	NPC6	non-specific phospholipase C6
Lal_00021766	1.00123	1.00123	0.82635	0	AT3G15730	Lipid remodeling	PLD-alpha 1	phospholipase D alpha 1
Lal_00022969	0.878543	1	0.81106	8.14e-133	AT3G53620	Lipid remodeling	PPA4	soluble inorganic pyrophosphatase 4
Lal_00023196	1.0154	0.97775	0.69785	0	AT3G11670	Lipid remodeling	DGD1	digalactosyldiacylglycerol synthase 1
Lal_00023377	0.970464	0.962343	0.81087	0	AT4G33030	Lipid remodeling	SQD1	sulfoquinovosyldiacylglycerol 1
Lal_00023621	1.00123	1.0037	0.82924	0	AT3G15730	Lipid remodeling	PLD-alpha 1	phospholipase D alpha 1
Lal_00023663	1.00501	1	0.85305	0	AT1G78920	Lipid remodeling	VP2	inorganic pyrophosphatase (H(+)-PPase
Lal_00024819	1.01897	1.03867	0.64096	1.22e-169	AT3G02040	Lipid remodeling	GDPD1	glycerophosphodiester phosphodiesterase 1
Lal_00024824	0.995238	0.981221	0.88517	5.39e-139	AT1G01050	Lipid remodeling	PPA1	soluble inorganic pyrophosphatase 1
Lal_00024830	1.01897	1.03867	0.6383	6.78e-169	AT3G02040	Lipid remodeling	GDPD1	glycerophosphodiester phosphodiesterase 1
Lal_00025506	1.01084	0.994667	0.61126	8.65e-167	AT5G41080	Lipid remodeling	GDPD2	glycerophosphodiester phosphodiesterase 2
Lal_00026284	0.97136	1.0037	0.61671	0	AT1G52570	Lipid remodeling	PLD-alpha 2	phospholipase D alpha 2
Lal_00026306	0.87406	0.897683	0.59785	0	AT4G16820	Lipid remodeling	DALL1	DAD1-like lipase 1
Lal_00026771	0.981818	0.987805	0.71605	0	AT1G48600	Lipid remodeling	NMT2	phosphoethanolamine N-methyltransferase 2
Lal_00027535	0.887006	0.909266	0.59448	0	AT4G16820	Lipid remodeling	DALL1	DAD1-like lipase 1
Lal_00027583	0.920561	0.924883	0.81218	3.68e-124	AT1G01050	Lipid remodeling	PPA1	soluble inorganic pyrophosphatase 1
Lal_00028251	0.958801	0.958801	0.77344	0	AT1G07230	Lipid remodeling	NPC1	non-specific phospholipase C1
Lal_00029586	0.832432	0.709677	0.8961	5.83e-103	AT3G53620	Lipid remodeling	PPA4	soluble inorganic pyrophosphatase 4
Lal_00030847	0.995238	0.981221	0.8756	2.14e-139	AT1G01050	Lipid remodeling	PPA1	soluble inorganic pyrophosphatase 1
Lal_00031023	1.04268	0.974359	0.40936	2.42e-83	AT4G23920	Lipid remodeling	UGE2	UDP-D-glucose/UDP-D-galactose 4-epimerase 2
Lal_00032112	0.945153	0.971166	0.60054	0	AT1G55180	Lipid remodeling	PLD-alpha 4	phospholipase D alpha 4
Lal_00032271	1.06243	1.05304	0.532	0	AT3G09560	Lipid remodeling	PAH1	phosphatidate phosphatase 1
Lal_00032999	0.987179	0.974684	0.70779	0	AT4G00550	Lipid remodeling	DGD2	digalactosyldiacylglycerol synthase 2
Lal_00035287	0.987179	0.974684	0.71429	0	AT4G00550	Lipid remodeling	DGD2	digalactosyldiacylglycerol synthase 2
Lal_00035764	0.825137	0.695853	0.43709	1.14e-30	AT4G01480	Lipid remodeling	PPA5	soluble inorganic pyrophosphatase 5
Lal_00036040	0.983471	0.939474	0.55462	0	AT4G26690	Lipid remodeling	GDPDL3	GDPD-like 3
Lal_00036086	0.973992	0.985526	0.53672	0	AT4G26690	Lipid remodeling	GDPDL3	GDPD-like 3
Lal_00037370	1.02876	0.991471	0.71828	0	AT5G20410	Lipid remodeling	MGD2	monogalactosyl diacylglycerol synthase 2
Lal_00037587	1.06292	1.0453	0.54017	0	AT3G09560	Lipid remodeling	PAH1	phosphatidate phosphatase 1
Lal_00037727	1	1.03687	0.81778	4.03e-136	AT3G53620	Lipid remodeling	PPA4	soluble inorganic pyrophosphatase 4
Lal_00037810	0.836689	0.834821	0.65508	7.65e-180	AT2G44810	Lipid remodeling	DAD1	chloroplastic phospholipase A1
Lal_00037835	0.911616	0.805804	0.62881	2.56e-166	AT2G44810	Lipid remodeling	DAD1	chloroplastic phospholipase A1
Lal_00040649	0.987603	0.991701	0.72803	1.28e-133	AT5G57440	Lipid remodeling	GPP2	(DL)-glycerol-3-phosphatase 2
Lal_00040656	0.81916	1.00928	0.54008	0	AT5G58050	Lipid remodeling	GDPDL6	GDPD-like 6
Lal_00040675	1.05146	0.95	0.67036	0	AT3G16785	Lipid remodeling	PLD-zeta 1	phospholipase D zeta 1
Lal_00040793	1.03704	1.01493	0.73109	0	AT5G20410	Lipid remodeling	MGD2	monogalactosyl diacylglycerol synthase 2
Lal_00040894	0.994792	0.990921	0.89791	0	AT1G15690	Lipid remodeling	VP1	inorganic pyrophosphatase (H(+)-PPase
Lal_00040974	0.921914	0.943299	0.75683	0	AT5G08030	Lipid remodeling	GDPD6	glycerophosphodiester phosphodiesterase 6
Lal_00041243	0.950085	0.985088	0.67409	0	AT3G16785	Lipid remodeling	PLD-zeta 1	phospholipase D zeta 1
Lal_00041254	1.00667	1.00332	0.73841	1.11e-159	AT5G09650	Lipid remodeling	PPA6	soluble inorganic pyrophosphatase 6
Lal_00041500	0.988701	0.994318	0.84	0	AT1G12780	Lipid remodeling	UGE1	UDP-D-glucose/UDP-D-galactose 4-epimerase 1
Lal_00041910	0.926357	0.935421	0.71339	0	AT5G01220	Lipid remodeling	SQD2	sulfoquinovosyldiacylglycerol 2
Lal_00042803	0.932039	0.876712	0.38542	3.79e-35	AT2G18230	Lipid remodeling	PPA2	soluble inorganic pyrophosphatase 2
Lal_00042826	1.08828	0.890411	0.41119	2.16e-143	AT1G78920	Lipid remodeling	VP2	inorganic pyrophosphatase (H(+)-PPase
Lal_00043873	1.02868	1.034	0.67548	0	AT1G61850	Lipid remodeling	PLA1	phospholipase A1
Lal_00044331	1.0546	0.914072	0.43188	7.47e-174	AT1G78920	Lipid remodeling	VP2	inorganic pyrophosphatase (H(+)-PPase
Lal_00044903	0.98324	0.81106	0.61932	6.95e-77	AT3G53620	Lipid remodeling	PPA4	soluble inorganic pyrophosphatase 4
Lal_00046318	0.993523	0.994812	0.8957	0	AT1G15690	Lipid remodeling	VP1	inorganic pyrophosphatase (H(+)-PPase
Lal_00048409	0.995238	0.981221	0.88995	1.48e-140	AT1G01050	Lipid remodeling	PPA1	soluble inorganic pyrophosphatase 1
Lal_00049114	0.577855	0.860825	0.36228	3.41e-54	AT5G08030	Lipid remodeling	GDPD6	glycerophosphodiester phosphodiesterase 6
Lal_00049909	0.967667	0.89339	0.76134	0	AT5G20410	Lipid remodeling	MGD2	monogalactosyl diacylglycerol synthase 2
Lal_00050049	0.996084	0.989624	0.89253	0	AT1G15690	Lipid remodeling	VP1	inorganic pyrophosphatase (H(+)-PPase
Lal_00050082	0.869091	0.991701	0.7364	2.24e-132	AT5G57440	Lipid remodeling	GPP2	(DL)-glycerol-3-phosphatase 2
Lal_00050201	0.994688	0.997337	0.54339	0	AT5G58170	Lipid remodeling	GDPDL7	GDPD-like 7
Lal_00007746	0.932308	0.855932	0.66997	8.66e-142	AT5G64210	Mitochondrial electron transport chain bypass pathway	AOX2	alternative oxidase
Lal_00007989	1.09231	1	0.70423	0	AT3G22370	Mitochondrial electron transport chain bypass pathway	AOX1A	alternative oxidase
Lal_00012092	1	1.01282	0.82595	0	AT2G13560	Mitochondrial electron transport chain bypass pathway	NAD-ME1	NAD-dependent malic enzyme 1, mitochondrial
Lal_00016097	0.820604	0.90411	0.69697	0	AT1G07180	Mitochondrial electron transport chain bypass pathway	NDA1	alternative NAD(P)H dehydrogenase 1，rotenone insensitive
Lal_00016368	0.844891	0.909627	0.71706	0	AT2G29990	Mitochondrial electron transport chain bypass pathway	NDA2	alternative NAD(P)H dehydrogenase 2，rotenone insensitive
Lal_00025142	0.988655	1.00329	0.79016	0	AT4G00570	Mitochondrial electron transport chain bypass pathway	NAD-ME2	NAD-dependent malic enzyme 2, mitochondrial
Lal_00025684	1.04871	1.03099	0.69672	3.63e-178	AT3G22370	Mitochondrial electron transport chain bypass pathway	AOX1A	alternative oxidase
Lal_00028277	0.890656	0.876712	0.79911	0	AT1G07180	Mitochondrial electron transport chain bypass pathway	NDA1	alternative NAD(P)H dehydrogenase 1，rotenone insensitive
Lal_00030599	1.00993	1.00329	0.81475	0	AT4G00570	Mitochondrial electron transport chain bypass pathway	NAD-ME2	NAD-dependent malic enzyme 2, mitochondrial
Lal_00030838	0.919517	0.897839	0.81619	0	AT2G29990	Mitochondrial electron transport chain bypass pathway	NDA2	alternative NAD(P)H dehydrogenase 2，rotenone insensitive
Lal_00043965	0.889518	0.892045	0.71338	4.23e-169	AT4G22260	Mitochondrial electron transport chain bypass pathway	AOX4	alternative oxidase
Lal_00000061	0.918699	0.928131	0.58628	0	AT5G52450	Organic acid transport	DTX16	detoxifying efflux carrier 16, MATE efflux family protein
Lal_00000238	0.93279	0.88932	0.70961	0	AT4G25640	Organic acid transport	DTX35	detoxifying efflux carrier 35, MATE efflux family protein
Lal_00000292	0.761261	0.621324	0.42604	4.15e-83	AT5G46610	Organic acid transport	ALMT14	aluminum-activated malate transporter 14
Lal_00001355	0.98289	1.0616	0.59768	0	AT5G52450	Organic acid transport	DTX16	detoxifying efflux carrier 16, MATE efflux family protein
Lal_00002097	0.870909	0.882136	0.76409	0	AT4G00350	Organic acid transport	DTX34	detoxifying efflux carrier 34, MATE efflux family protein
Lal_00003018	1.00347	0.964942	0.60727	0	AT3G18440	Organic acid transport	ALMT9	aluminum-activated malate transporter 9
Lal_00003154	0.981439	0.793621	0.68085	0	AT4G29140	Organic acid transport	ABS3	detoxifying efflux carrier 51, MATE efflux family protein
Lal_00003368	0.983022	0.966611	0.59067	0	AT3G18440	Organic acid transport	ALMT9	aluminum-activated malate transporter 9
Lal_00007425	0.967495	1.03901	0.5336	2.25e-175	AT5G65380	Organic acid transport	DTX27	detoxifying efflux carrier 27, MATE efflux family protein
Lal_00009312	0.953684	0.949686	0.53201	1.09e-173	AT2G04040	Organic acid transport	DTX1	detoxifying efflux carrier 1, MATE efflux family protein
Lal_00009817	0.939279	0.976331	0.75354	0	AT3G21690	Organic acid transport	DTX40	detoxifying efflux carrier 40, MATE efflux family protein
Lal_00009871	0.996248	1.02907	0.67985	0	AT1G51340	Organic acid transport	DTX42	detoxifying efflux carrier 42, MATE efflux family protein
Lal_00009941	0.932462	0.85259	0.45561	1.06e-135	AT1G08440	Organic acid transport	ALMT2	aluminum-activated malate transporter 2
Lal_00010116	0.941509	1.02464	0.65731	0	AT5G52450	Organic acid transport	DTX16	detoxifying efflux carrier 16, MATE efflux family protein
Lal_00011951	0.931174	0.954357	0.60652	0	AT1G15170	Organic acid transport	DTX12	detoxifying efflux carrier 12, MATE efflux family protein
Lal_00013456	1.02144	0.983114	0.4542	1.41e-148	AT1G58340	Organic acid transport	ABS4	detoxifying efflux carrier 48, MATE efflux family protein
Lal_00014099	0.926214	0.94831	0.66667	0	AT4G23030	Organic acid transport	DTX49	detoxifying efflux carrier 49, MATE efflux family protein
Lal_00016566	0.966797	0.928705	0.64242	0	AT4G29140	Organic acid transport	ABS3	detoxifying efflux carrier 51, MATE efflux family protein
Lal_00017422	0.966874	0.960905	0.50964	7.21e-172	AT1G71140	Organic acid transport	DTX14	detoxifying efflux carrier 14, MATE efflux family protein
Lal_00018276	0.948454	0.978723	0.61957	0	AT3G23550	Organic acid transport	DTX18	detoxifying efflux carrier 18, MATE efflux family protein
Lal_00019094	1.00984	1.00391	0.67057	0	AT1G71870	Organic acid transport	BIG1A	detoxifying efflux carrier 54, MATE efflux family protein
Lal_00019272	0.902083	0.86255	0.56351	8.93e-176	AT1G08440	Organic acid transport	ALMT2	aluminum-activated malate transporter 2
Lal_00019454	0.936047	0.960239	0.67081	0	AT4G23030	Organic acid transport	DTX49	detoxifying efflux carrier 49, MATE efflux family protein
Lal_00019714	0.973435	0.916071	0.64912	0	AT2G21340	Organic acid transport	DES5H	detoxifying efflux carrier 46, MATE efflux family protein
Lal_00020129	0.912727	0.941839	0.7251	0	AT1G58340	Organic acid transport	ABS4	detoxifying efflux carrier 48, MATE efflux family protein
Lal_00020283	0.89703	0.930185	0.71082	0	AT5G65380	Organic acid transport	DTX27	detoxifying efflux carrier 27, MATE efflux family protein
Lal_00021182	0.786596	0.915811	0.59865	0	AT2G38510	Organic acid transport	DTX53	detoxifying efflux carrier 53, MATE efflux family protein
Lal_00022481	0.982792	1.02187	0.63035	0	AT5G49130	Organic acid transport	BIG2B	detoxifying efflux carrier 55, MATE efflux family protein
Lal_00023121	0.926978	0.930754	0.58206	7.2e-172	AT3G11680	Organic acid transport	ALMT8	aluminum-activated malate transporter 8
Lal_00023229	0.975524	1.05882	0.59498	0	AT3G08040	Organic acid transport	DTX43	detoxifying efflux carrier 43, MATE efflux family protein
Lal_00024216	0.95288	1.03605	0.59707	0	AT3G08040	Organic acid transport	DTX43	detoxifying efflux carrier 43, MATE efflux family protein
Lal_00024271	1.23333	0.932171	0.39293	2.64e-93	AT1G51340	Organic acid transport	DTX42	detoxifying efflux carrier 42, MATE efflux family protein
Lal_00024393	1.078	1.02277	0.52505	4.45e-169	AT3G08040	Organic acid transport	DTX43	detoxifying efflux carrier 43, MATE efflux family protein
Lal_00025008	0.90942	0.941839	0.73307	0	AT1G58340	Organic acid transport	ABS4	detoxifying efflux carrier 48, MATE efflux family protein
Lal_00026095	0.920152	0.962227	0.70455	0	AT4G23030	Organic acid transport	DTX49	detoxifying efflux carrier 49, MATE efflux family protein
Lal_00026414	0.91716	0.945122	0.6172	0	AT4G22790	Organic acid transport	RHC1	detoxifying efflux carrier 56, MATE efflux family protein
Lal_00026604	1.01672	1.01503	0.57237	0	AT3G18440	Organic acid transport	ALMT9	aluminum-activated malate transporter 9
Lal_00026616	0.919517	0.938398	0.6849	0	AT5G52450	Organic acid transport	DTX16	detoxifying efflux carrier 16, MATE efflux family protein
Lal_00026636	0.764376	0.97148	0.62569	0	AT4G17970	Organic acid transport	ALMT12	aluminum-activated malate transporter 12
Lal_00027348	1.05195	0.997947	0.56584	0	AT5G65380	Organic acid transport	DTX27	detoxifying efflux carrier 27, MATE efflux family protein
Lal_00027699	1.03899	0.950089	0.60788	0	AT4G17970	Organic acid transport	ALMT12	aluminum-activated malate transporter 12
Lal_00027799	0.987928	1.00821	0.71487	0	AT5G65380	Organic acid transport	DTX27	detoxifying efflux carrier 27, MATE efflux family protein
Lal_00027905	0.943205	0.939394	0.57204	0	AT1G33110	Organic acid transport	DTX21	detoxifying efflux carrier 21, MATE efflux family protein
Lal_00028561	1.00196	0.998043	0.71373	0	AT1G71870	Organic acid transport	BIG1A	detoxifying efflux carrier 54, MATE efflux family protein
Lal_00029410	1	1.01775	0.77907	0	AT3G21690	Organic acid transport	DTX40	detoxifying efflux carrier 40, MATE efflux family protein
Lal_00030368	0.929293	0.929293	0.61957	0	AT1G33110	Organic acid transport	DTX21	detoxifying efflux carrier 21, MATE efflux family protein
Lal_00033090	0.805755	0.622222	0.3869	3.04e-74	AT5G46600	Organic acid transport	ALMT13	aluminum-activated malate transporter 13
Lal_00034412	1.13017	1.06008	0.49726	1.42e-160	AT1G51340	Organic acid transport	DTX42	detoxifying efflux carrier 42, MATE efflux family protein
Lal_00034547	0.910816	0.954274	0.69167	0	AT4G23030	Organic acid transport	DTX49	detoxifying efflux carrier 49, MATE efflux family protein
Lal_00034611	0.898129	0.860558	0.55324	1.24e-172	AT1G08440	Organic acid transport	ALMT2	aluminum-activated malate transporter 2
Lal_00034863	1.08772	0.727984	0.59677	6.84e-143	AT1G71870	Organic acid transport	BIG1A	detoxifying efflux carrier 54, MATE efflux family protein
Lal_00036875	1.00452	0.919255	0.5	5.74e-145	AT1G66760	Organic acid transport	DTX9	detoxifying efflux carrier 9, MATE efflux family protein
Lal_00038080	1.0101	0.968992	0.612	0	AT1G51340	Organic acid transport	DTX42	detoxifying efflux carrier 42, MATE efflux family protein
Lal_00040788	1.01629	0.992048	0.62725	0	AT5G49130	Organic acid transport	BIG2B	detoxifying efflux carrier 55, MATE efflux family protein
Lal_00045363	1.00239	0.836653	0.45476	4.5e-130	AT1G08440	Organic acid transport	ALMT2	aluminum-activated malate transporter 2
Lal_00045461	1.00404	0.932458	0.63179	0	AT4G29140	Organic acid transport	ABS3	detoxifying efflux carrier 51, MATE efflux family protein
Lal_00045513	0.981387	0.96828	0.60517	0	AT3G18440	Organic acid transport	ALMT9	aluminum-activated malate transporter 9
Lal_00045622	0.904082	0.909651	0.55079	6.63e-172	AT5G52450	Organic acid transport	DTX16	detoxifying efflux carrier 16, MATE efflux family protein
Lal_00045761	1	0.988166	0.73453	0	AT3G21690	Organic acid transport	DTX40	detoxifying efflux carrier 40, MATE efflux family protein
Lal_00046092	1.00209	0.989691	0.69583	0	AT1G47530	Organic acid transport	DTX33	detoxifying efflux carrier 33, MATE efflux family protein
Lal_00046164	1.00388	1.00194	0.68859	0	AT1G51340	Organic acid transport	DTX42	detoxifying efflux carrier 42, MATE efflux family protein
Lal_00046188	0.99	0.976331	0.76364	0	AT3G21690	Organic acid transport	DTX40	detoxifying efflux carrier 40, MATE efflux family protein
Lal_00046366	0.959641	0.87885	0.64486	0	AT5G52450	Organic acid transport	DTX16	detoxifying efflux carrier 16, MATE efflux family protein
Lal_00047120	0.944559	0.954357	0.59783	0	AT1G15170	Organic acid transport	DTX12	detoxifying efflux carrier 12, MATE efflux family protein
Lal_00047190	0.983607	0.987654	0.50833	3.06e-171	AT4G00910	Organic acid transport	ALMT10	aluminum-activated malate transporter 10
Lal_00047348	0.942623	0.954357	0.61739	0	AT1G15170	Organic acid transport	DTX12	detoxifying efflux carrier 12, MATE efflux family protein
Lal_00047529	0.976868	1	0.5847	0	AT1G25480	Organic acid transport	ALMT4	aluminum-activated malate transporter 4
Lal_00048974	0.961538	0.977366	0.52	7.47e-175	AT4G00910	Organic acid transport	ALMT10	aluminum-activated malate transporter 10
Lal_00007295	0.900506	0.869707	0.74906	0	AT3G26570	Phosphate transport	PHT2;1	phosphate transporter 2;1
Lal_00007337	1.00106	1.04185	0.47674	0	AT2G33770	Phosphate transport	PHO2	phosphate 2, E2 enzyme, mediates degradation of PHO1 and PHT1s
Lal_00007714	0.967213	0.951613	0.66102	1.29e-150	AT2G17270	Phosphate transport	PHT3;3	phosphate transporter 3;3
Lal_00011681	1.01144	1.00856	0.77652	0	AT4G22990	Phosphate transport	PHT5;3	phosphate transporter 5;3
Lal_00012335	1.00374	1.02675	0.67866	0	AT1G68740	Phosphate transport	PHO1;H1	a member of the PHO family
Lal_00012477	1.00556	1	0.75506	0	AT2G32830	Phosphate transport	PHT1;5	phosphate transporter 1;5
Lal_00012544	1.01639	0.989362	0.81183	0	AT5G14040	Phosphate transport	PHT3;1	phosphate transporter 3;1
Lal_00015991	0.998081	0.97561	0.60962	0	AT1G76430	Phosphate transport	PHT1;9	phosphate transporter 1;9
Lal_00016051	0.895798	0.868078	0.77111	0	AT3G26570	Phosphate transport	PHT2;1	phosphate transporter 2;1
Lal_00016068	1.02399	0.996314	0.63255	0	AT1G14040	Phosphate transport	PHO1;H3	a member of the PHO family
Lal_00017491	0.949301	1	0.75322	0	AT2G32830	Phosphate transport	PHT1;5	phosphate transporter 1;5
Lal_00017928	0.988785	0.98694	0.82231	0	AT3G54700	Phosphate transport	PHT1;7	phosphate transporter 1;7
Lal_00019562	1.00808	1.06847	0.7223	0	AT4G22990	Phosphate transport	PHT5;3	phosphate transporter 5;3
Lal_00021340	0.979434	1.0133	0.71129	0	AT5G14040	Phosphate transport	PHT3;1	phosphate transporter 3;1
Lal_00021535	1.02202	1.00766	0.66286	0	AT3G23430	Phosphate transport	PHO1	phosphate 1
Lal_00021641	0.992565	0.998131	0.78464	0	AT2G38940	Phosphate transport	PHT1;4	phosphate transporter 1;4
Lal_00022282	1.02468	1.00766	0.63752	0	AT3G23430	Phosphate transport	PHO1	phosphate 1
Lal_00023869	1.02817	0.970745	0.76164	0	AT5G14040	Phosphate transport	PHT3;1	phosphate transporter 3;1
Lal_00024742	0.950276	0.886598	0.67054	0	AT3G46980	Phosphate transport	PHT4;3	phosphate transporter 4;3
Lal_00024884	1.00891	1.01019	0.69609	0	AT1G68740	Phosphate transport	PHO1;H1	a member of the PHO family
Lal_00025018	0.978378	1	0.75322	0	AT2G32830	Phosphate transport	PHT1;5	phosphate transporter 1;5
Lal_00025186	1	1.11808	0.70957	0	AT4G00370	Phosphate transport	PHT4;4	phosphate transporter 4;4
Lal_00026963	0.996146	0.969981	0.62669	0	AT1G76430	Phosphate transport	PHT1;9	phosphate transporter 1;9
Lal_00027604	0.983389	0.954839	0.65541	3.04e-151	AT2G17270	Phosphate transport	PHT3;3	phosphate transporter 3;3
Lal_00028252	0.917969	0.916179	0.81702	0	AT2G29650	Phosphate transport	PHT4;1	phosphate transporter 4;1
Lal_00028468	1.00861	1.00285	0.76671	0	AT4G22990	Phosphate transport	PHT5;3	phosphate transporter 5;3
Lal_00029975	1.05997	0.998771	0.55228	0	AT1G14040	Phosphate transport	PHO1;H3	a member of the PHO family
Lal_00030663	1.00474	1.07898	0.65762	0	AT1G68740	Phosphate transport	PHO1;H1	a member of the PHO family
Lal_00032475	1.00555	1.01682	0.81434	0	AT2G38940	Phosphate transport	PHT1;4	phosphate transporter 1;4
Lal_00034306	1.01835	1.0254	0.73423	0	AT5G44370	Phosphate transport	PHT4;6	phosphate transporter 4;6
Lal_00035019	1.01006	1.00285	0.77383	0	AT4G22990	Phosphate transport	PHT5;3	phosphate transporter 5;3
Lal_00035281	1.00855	1.00999	0.69492	0	AT4G22990	Phosphate transport	PHT5;3	phosphate transporter 5;3
Lal_00036022	0.971429	0.987097	0.6732	1.68e-143	AT2G17270	Phosphate transport	PHT3;3	phosphate transporter 3;3
Lal_00037729	0.972171	0.979439	0.8416	0	AT2G38940	Phosphate transport	PHT1;4	phosphate transporter 1;4
Lal_00038217	1.01374	0.981383	0.71274	0	AT5G14040	Phosphate transport	PHT3;1	phosphate transporter 3;1
Lal_00038787	0.988926	0.98348	0.49384	0	AT2G33770	Phosphate transport	PHO2	phosphate 2, E2 enzyme, mediates degradation of PHO1 and PHT1s
Lal_00041934	0.827112	0.74911	0.69359	0	AT2G38060	Phosphate transport	PHT4;2	phosphate transporter 4;2
Lal_00043281	1.02464	1.00894	0.6519	0	AT3G23430	Phosphate transport	PHO1	phosphate 1
Lal_00047219	0.982692	0.95514	0.83366	0	AT2G38940	Phosphate transport	PHT1;4	phosphate transporter 1;4
Lal_00047410	0.971483	0.95514	0.75342	0	AT2G38940	Phosphate transport	PHT1;4	phosphate transporter 1;4
Lal_00048455	1.01398	1.01656	0.68045	0	AT1G68740	Phosphate transport	PHO1;H1	a member of the PHO family
Lal_00049931	1.00557	0.960106	0.76454	0	AT5G14040	Phosphate transport	PHT3;1	phosphate transporter 3;1
Lal_00000322	0.986877	0.986877	0.70213	0	AT4G33920	Proton transport	PP2C-D8	Protein phosphatase 2C family protein
Lal_00000607	0.987437	0.98005	0.75573	0	AT4G38520	Proton transport	PP2C-D5	Protein phosphatase 2C family protein
Lal_00001307	0.746853	0.536683	0.80899	0	AT2G24520	Proton transport	AHA5	plasma membrane H+-ATPase 5
Lal_00001742	0.794833	0.525628	0.83939	0	AT2G24520	Proton transport	AHA5	plasma membrane H+-ATPase 5
Lal_00004822	0.796043	0.525628	0.85468	0	AT2G24520	Proton transport	AHA5	plasma membrane H+-ATPase 5
Lal_00006197	0.73509	0.551509	0.91321	0	AT3G47950	Proton transport	AHA4	plasma membrane H+-ATPase 4
Lal_00006776	0.799694	0.525628	0.82027	0	AT2G24520	Proton transport	AHA5	plasma membrane H+-ATPase 5
Lal_00010105	0.769959	0.595812	0.84534	0	AT1G80660	Proton transport	AHA9	plasma membrane H+-ATPase 9
Lal_00011367	1.00467	1.02138	0.71163	0	AT3G44110	Proton transport	J3	Homologous to the co-chaperon DNAJ protein
Lal_00011625	0.994975	0.987531	0.7399	0	AT4G38520	Proton transport	PP2C-D5	Protein phosphatase 2C family protein
Lal_00011875	0.974026	0.984252	0.68	0	AT4G33920	Proton transport	PP2C-D8	Protein phosphatase 2C family protein
Lal_00012907	0.937656	0.974093	0.625	1.95e-174	AT3G12620	Proton transport	PP2C-D3	Protein phosphatase 2C family protein
Lal_00013214	1.01579	1.0026	0.72539	0	AT3G17090	Proton transport	PP2C-D2	Protein phosphatase 2C family protein
Lal_00017690	0.74282	0.595812	0.82777	0	AT1G80660	Proton transport	AHA9	plasma membrane H+-ATPase 9
Lal_00019865	1.0095	1.0095	0.83059	0	AT3G44110	Proton transport	J3	Homologous to the co-chaperon DNAJ protein
Lal_00020493	0.800623	0.516583	0.84825	0	AT2G24520	Proton transport	AHA5	plasma membrane H+-ATPase 5
Lal_00021737	0.778386	0.595812	0.8225	0	AT1G80660	Proton transport	AHA9	plasma membrane H+-ATPase 9
Lal_00026269	0.780387	0.595364	0.82301	0	AT3G42640	Proton transport	AHA8	plasma membrane H+-ATPase 8
Lal_00027780	0.997354	0.989501	0.62599	2.54e-172	AT4G33920	Proton transport	PP2C-D8	Protein phosphatase 2C family protein
Lal_00029058	1.00913	1.04988	0.79412	0	AT3G44110	Proton transport	J3	Homologous to the co-chaperon DNAJ protein
Lal_00033027	0.986188	0.92487	0.64146	1.85e-173	AT3G12620	Proton transport	PP2C-D3	Protein phosphatase 2C family protein
Lal_00034884	1.00952	1.00713	0.82547	0	AT3G44110	Proton transport	J3	Homologous to the co-chaperon DNAJ protein
Lal_00037674	0.983957	0.968421	0.64674	2.6e-179	AT3G51370	Proton transport	PP2C-D6	Protein phosphatase 2C family protein
Lal_00038758	1.02488	1.07013	0.57524	2.85e-166	AT3G17090	Proton transport	PP2C-D2	Protein phosphatase 2C family protein
Lal_00040013	0.972727	1.12632	0.68458	0	AT3G51370	Proton transport	PP2C-D6	Protein phosphatase 2C family protein
Lal_00040535	1.03763	1.0026	0.70466	0	AT3G17090	Proton transport	PP2C-D2	Protein phosphatase 2C family protein
Lal_00040715	0.808845	0.569849	0.83069	0	AT2G24520	Proton transport	AHA5	plasma membrane H+-ATPase 5
Lal_00040831	0.745407	0.593521	0.92077	0	AT5G62670	Proton transport	AHA11	plasma membrane H+-ATPase 11
Lal_00041039	0.765739	0.551106	0.826	0	AT3G42640	Proton transport	AHA8	plasma membrane H+-ATPase 8
Lal_00042552	0.796043	0.525628	0.83174	0	AT2G24520	Proton transport	AHA5	plasma membrane H+-ATPase 5
Lal_00045910	0.765814	0.595812	0.84359	0	AT1G80660	Proton transport	AHA9	plasma membrane H+-ATPase 9
Lal_00047223	0.997354	0.976684	0.74536	0	AT5G66080	Proton transport	PP2C-D7	Protein phosphatase 2C family protein
Lal_00047609	0.958869	0.966321	0.7319	0	AT3G12620	Proton transport	PP2C-D3	Protein phosphatase 2C family protein
Lal_00047750	0.984252	0.984252	0.70667	0	AT4G33920	Proton transport	PP2C-D8	Protein phosphatase 2C family protein
Lal_00049453	0.739427	0.566353	0.89852	0	AT5G62670	Proton transport	AHA11	plasma membrane H+-ATPase 11
Lal_00049661	1.00779	1.00779	0.72423	0	AT3G17090	Proton transport	PP2C-D2	Protein phosphatase 2C family protein
Lal_00003681	1.03154	0.982332	0.67806	0	AT3G07130	Purple acid phosphatase	PAP15	purple acid phosphatase 15
Lal_00013458	0.99784	0.985075	0.67965	0	AT2G16430	Purple acid phosphatase	PAP10	purple acid phosphatase 10
Lal_00013459	0.99784	0.985075	0.67965	0	AT2G16430	Purple acid phosphatase	PAP10	purple acid phosphatase 10
Lal_00016222	0.932945	0.943953	0.64688	1.17e-159	AT3G17790	Purple acid phosphatase	PAP17	purple acid phosphatase 17
Lal_00017298	1.01216	0.982301	0.58859	3.38e-143	AT3G17790	Purple acid phosphatase	PAP17	purple acid phosphatase 17
Lal_00017797	0.986175	1	0.56075	1.56e-173	AT3G52780	Purple acid phosphatase	PAP20	purple acid phosphatase 20
Lal_00017952	0.91629	0.946262	0.57778	3.48e-166	AT3G52780	Purple acid phosphatase	PAP20	purple acid phosphatase 20
Lal_00018011	0.99537	1.00467	0.53721	4.25e-161	AT3G52780	Purple acid phosphatase	PAP20	purple acid phosphatase 20
Lal_00018133	0.986207	1.00234	0.57576	7.05e-178	AT3G52780	Purple acid phosphatase	PAP20	purple acid phosphatase 20
Lal_00018203	0.997685	1.00701	0.53596	1.49e-168	AT3G52780	Purple acid phosphatase	PAP20	purple acid phosphatase 20
Lal_00018217	1	0.719626	0.60714	5.54e-140	AT3G52780	Purple acid phosphatase	PAP20	purple acid phosphatase 20
Lal_00019434	1.03719	0.820261	0.36853	1.11e-105	AT5G50400	Purple acid phosphatase	PAP27	purple acid phosphatase 27
Lal_00020744	0.996769	1.00817	0.70016	0	AT5G50400	Purple acid phosphatase	PAP27	purple acid phosphatase 27
Lal_00021895	0.97549	1	0.63065	0	AT5G57140	Purple acid phosphatase	PAP28	purple acid phosphatase 28
Lal_00022807	0.992925	0.961187	0.70071	0	AT3G20500	Purple acid phosphatase	PAP18	purple acid phosphatase 18
Lal_00022999	0.993088	1.00701	0.62645	0	AT3G52780	Purple acid phosphatase	PAP20	purple acid phosphatase 20
Lal_00023112	0.989247	0.98081	0.68043	0	AT2G16430	Purple acid phosphatase	PAP10	purple acid phosphatase 10
Lal_00023160	0.98081	0.98081	0.68043	0	AT2G16430	Purple acid phosphatase	PAP10	purple acid phosphatase 10
Lal_00024708	0.987531	1.01538	0.63131	0	AT5G63140	Purple acid phosphatase	PAP29	purple acid phosphatase 29
Lal_00026825	1.08108	0.654206	0.51071	2.17e-96	AT3G52780	Purple acid phosphatase	PAP20	purple acid phosphatase 20
Lal_00026930	0.932715	0.939252	0.56716	1.22e-164	AT3G52780	Purple acid phosphatase	PAP20	purple acid phosphatase 20
Lal_00028028	0.838346	0.971678	0.70852	0	AT4G13700	Purple acid phosphatase	PAP23	purple acid phosphatase 23
Lal_00028830	0.978448	0.968017	0.75551	0	AT2G16430	Purple acid phosphatase	PAP10	purple acid phosphatase 10
Lal_00030792	0.990212	0.988599	0.72982	0	AT1G13750	Purple acid phosphatase	PAP1	purple acid phosphatase 1
Lal_00032719	0.88	0.910345	0.70202	0	AT3G52820	Purple acid phosphatase	PAP22	purple acid phosphatase 22
Lal_00033777	0.960443	0.988599	0.71993	0	AT1G13750	Purple acid phosphatase	PAP1	purple acid phosphatase 1
Lal_00035134	0.880503	0.912052	0.37679	3.29e-114	AT1G13750	Purple acid phosphatase	PAP1	purple acid phosphatase 1
Lal_00036118	0.951111	0.977169	0.71729	0	AT3G20500	Purple acid phosphatase	PAP18	purple acid phosphatase 18
Lal_00036313	0.946701	0.95641	0.6193	1.91e-170	AT5G63140	Purple acid phosphatase	PAP29	purple acid phosphatase 29
Lal_00037828	1.03125	0.991166	0.68806	0	AT3G07130	Purple acid phosphatase	PAP15	purple acid phosphatase 15
Lal_00038050	0.677419	0.538462	0.57619	2.43e-80	AT3G10150	Purple acid phosphatase	PAP16	purple acid phosphatase 16
Lal_00038084	0.910675	0.954338	0.7201	0	AT3G20500	Purple acid phosphatase	PAP18	purple acid phosphatase 18
Lal_00038519	0.536928	0.976546	0.68341	0	AT2G16430	Purple acid phosphatase	PAP10	purple acid phosphatase 10
Lal_00038650	0.99784	0.985075	0.67965	0	AT2G16430	Purple acid phosphatase	PAP10	purple acid phosphatase 10
Lal_00038783	0.99784	0.985075	0.67965	0	AT2G16430	Purple acid phosphatase	PAP10	purple acid phosphatase 10
Lal_00039162	0.928767	0.923706	0.60177	5.44e-148	AT1G14700	Purple acid phosphatase	PAP3	purple acid phosphatase 3
Lal_00039166	0.996942	0.970238	0.60123	2.65e-139	AT2G01890	Purple acid phosphatase	PAP8	purple acid phosphatase 8
Lal_00039169	1.14789	0.970238	0.45092	9.63e-85	AT2G01890	Purple acid phosphatase	PAP8	purple acid phosphatase 8
Lal_00040097	0.972403	0.97557	0.73623	0	AT1G13750	Purple acid phosphatase	PAP1	purple acid phosphatase 1
Lal_00041013	0.979079	0.983193	0.78205	0	AT5G34850	Purple acid phosphatase	PAP26	purple acid phosphatase 26
Lal_00049645	0.982143	0.988562	0.70413	0	AT5G50400	Purple acid phosphatase	PAP27	purple acid phosphatase 27
Lal_00024682	0.95614	0.943723	0.68807	1.33e-116	AT2G02990	Ribonuclease	RNS1	ribonuclease 1
Lal_00025337	1	1	0.42424	4.06e-59	AT2G02990	Ribonuclease	RNS1	ribonuclease 1
Lal_00025346	0.8	0.830769	0.68519	7.04e-112	AT2G39780	Ribonuclease	RNS2	ribonuclease 2
Lal_00025578	0.969432	0.961039	0.56757	9.48e-96	AT2G02990	Ribonuclease	RNS1	ribonuclease 1
Lal_00029883	0.973684	0.961039	0.67568	4.59e-114	AT2G02990	Ribonuclease	RNS1	ribonuclease 1
Lal_00030612	0.977974	0.969432	0.6982	2.62e-119	AT1G14220	Ribonuclease	RNS5	ribonuclease 5
Lal_00030859	1.01316	1	0.64935	9.16e-114	AT2G02990	Ribonuclease	RNS1	ribonuclease 1
Lal_00000163	0.986087	0.974227	0.71076	0	AT1G23010	Root development	LPR1	Multicopper oxidase
Lal_00000181	1.06158	1.0255	0.39779	4.7e-48	AT4G33880	Root development	RSL2	Root hair deffective 6-like 2
Lal_00000551	0.69764	0.808547	0.51374	2.67e-133	AT5G17430	Root development	PLT4	Integrase-type DNA-binding superfamily protein
Lal_00000580	0.986087	0.974227	0.69665	0	AT1G23010	Root development	LPR1	Multicopper oxidase
Lal_00001148	1.02778	1.01093	0.53514	7.02e-58	AT3G11260	Root development	WOX5	HD TF
Lal_00001302	0.795252	0.87013	0.45522	9.39e-60	AT5G37800	Root development	RSL1	Root hair deffective 6-like 1
Lal_00001971	1.00761	1.00932	0.76826	0	AT5G23630	Root development	PDR2	P5-type ATPase
Lal_00002782	0.920879	1.08269	0.41527	2.22e-85	AT1G48380	Root development	RHL1	ROOT HAIRLESS 1
Lal_00003143	1.00899	1.07061	0.75223	0	AT1G80350	Root development	ERH3	ECTOPIC ROOT HAIR 3
Lal_00003228	1.04607	1.10631	0.53153	0	AT1G19850	Root development	ARF5	Transcriptional factor B3 family protein
Lal_00003360	1.12227	1.01984	0.40856	1.02e-102	AT5G03150	Root development	JKD	JACKDAW
Lal_00003451	1.02105	1	0.42268	1.49e-163	AT4G18640	Root development	MRH1	morphogenesis of root hair 1
Lal_00004115	0.998291	0.981513	0.76541	0	AT3G62980	Root development	TIR1	auxin receptor
Lal_00004338	0.898352	0.95614	0.78899	0	AT5G24520	Root development	TTG1	Transducin/WD40 repeat-like superfamily protein
Lal_00004426	1.03377	1.05094	0.549	0	AT1G19850	Root development	ARF5	Transcriptional factor B3 family protein
Lal_00005011	1.03744	1	0.83227	0	AT1G77690	Root development	LAX3	Auxin influx carrier family protein
Lal_00005996	0.992602	1.00877	0.77267	0	AT3G20630	Root development	UBP14	phosphate deficiency root hair defective1
Lal_00006221	0.719512	0.676218	0.47034	4.87e-55	AT5G18560	Root development	PUCHI	Integrase-type DNA-binding superfamily protein
Lal_00006223	0.990712	1.0306	0.7375	0	AT5G20350	Root development	TIP1	TIP GROWTH DEFECTIVE 1
Lal_00006285	1.00149	0.992636	0.50445	0	AT4G18640	Root development	MRH1	morphogenesis of root hair 1
Lal_00006346	0.781003	0.843305	0.58784	1.12e-93	AT2G24260	Root development	LRL1	LJRHL1-like 1
Lal_00006596	0.986711	0.983444	0.62177	0	AT5G51060	Root development	RHD2	ROOT HAIR DEFECTIVE2
Lal_00006666	0.859451	1.00377	0.63534	0	AT5G65090	Root development	MRH3	morphogenesis of root hair 3
Lal_00006839	1.025	1.02075	0.65041	4.73e-109	AT3G07880	Root development	SCN1	SUPERCENTIPEDE1
Lal_00007508	0.974403	0.959664	0.5324	0	AT3G62980	Root development	TIR1	auxin receptor
Lal_00007521	0.965	0.984694	0.50259	3.39e-139	AT1G70560	Root development	TAA1	tryptophan aminotransferase
Lal_00007718	1	0.994983	0.7479	0	AT3G51460	Root development	RHD4	ROOT HAIR DEFECTIVE4
Lal_00007785	1.18904	1.03967	0.54531	0	AT5G10510	Root development	PLT3	Integrase-type DNA-binding superfamily protein
Lal_00007873	1.00437	1.00349	0.83478	0	AT3G03050	Root development	RHD7	ROOT HAIR DEFECTIVE7
Lal_00007991	1.03476	1.02184	0.73893	0	AT1G70940	Root development	PIN3	Auxin efflux carrier family protein
Lal_00009877	1.05203	1.03852	0.7187	0	AT1G73590	Root development	PIN1	Auxin efflux carrier family protein
Lal_00009879	1.00647	0.968867	0.66067	0	AT3G13870	Root development	RHD3	ROOT HAIR DEFECTIVE3
Lal_00009900	1.05687	0.969565	0.47534	1.3e-61	AT1G04250	Root development	IAA17	indole-3-acetic acid 17
Lal_00010086	0.886076	0.869565	0.74286	1.09e-62	AT1G80100	Root development	AHP6	histidine phosphotransfer protein 6
Lal_00010172	1.00926	1.04008	0.77982	0	AT1G80350	Root development	ERH3	ECTOPIC ROOT HAIR 3
Lal_00010883	0.987047	1.05152	0.60892	0	AT1G19220	Root development	ARF19	Transcriptional factor B3 family protein
Lal_00011336	1.00632	0.994792	0.72147	0	AT3G51770	Root development	ETO1	ETHYLENE OVERPRODUCER 1
Lal_00011523	0.553571	0.526912	0.51613	1.5e-48	AT4G33880	Root development	RSL2	Root hair deffective 6-like 2
Lal_00011573	1.04255	1.0041	0.65306	6.9e-98	AT3G23050	Root development	IAA7	indole-3-acetic acid 7
Lal_00011753	1.18049	0.98374	0.52066	1.18e-68	AT2G42430	Root development	LBD16	lateral organ boundaries-domain
Lal_00013238	1.00269	0.953112	0.7576	0	AT2G18790	Root development	PHYB	phytochrome B
Lal_00013986	1.00353	0.991274	0.8081	0	AT3G03050	Root development	RHD7	ROOT HAIR DEFECTIVE7
Lal_00014017	0.965909	0.794393	0.6	7.82e-29	AT5G53200	Root development	TRY	TRIPTYCHON
Lal_00015862	0.994231	1.06379	0.80271	0	AT2G38120	Root development	AUX1	Auxin influx carrier family protein
Lal_00016004	1.01389	1.02496	0.75495	0	AT1G70940	Root development	PIN3	Auxin efflux carrier family protein
Lal_00016850	1.03628	1.01703	0.44292	5.81e-171	AT5G41315	Root development	GL3	GLABRA 3
Lal_00017261	0.799296	1.09135	0.53304	1.58e-137	AT1G72570	Root development	PLT6	Integrase-type DNA-binding superfamily protein
Lal_00017577	0.998291	0.981513	0.77397	0	AT3G62980	Root development	TIR1	auxin receptor
Lal_00018318	1.05257	1.07178	0.61521	0	AT5G03730	Root development	CTR1	CONSTITUTIVE TRIPLE RESPONSE 1
Lal_00018343	1.02222	1.03012	0.52174	0	AT5G03280	Root development	EIN2	ETHYLENE INSENSITIVE 2
Lal_00018680	0.602113	0.65019	0.53216	1.91e-50	AT2G45420	Root development	LBD18	lateral organ boundaries-domain
Lal_00019601	1.1146	1.05975	0.61194	0	AT1G51190	Root development	PLT2	Integrase-type DNA-binding superfamily protein
Lal_00019738	1.11434	1.06783	0.56189	0	AT3G20840	Root development	PLT1	Integrase-type DNA-binding superfamily protein
Lal_00020422	1.00644	0.995754	0.85501	0	AT1G77690	Root development	LAX3	Auxin influx carrier family protein
Lal_00020715	1.00253	1.00932	0.77498	0	AT5G23630	Root development	PDR2	P5-type ATPase
Lal_00021110	1.00516	0.970112	0.72786	0	AT3G13870	Root development	RHD3	ROOT HAIR DEFECTIVE3
Lal_00021372	1.01047	1.00173	0.73057	0	AT1G12820	Root development	AFB3	auxin signaling F-box
Lal_00021596	1.03017	0.979508	0.74059	3.03e-118	AT3G23050	Root development	IAA7	indole-3-acetic acid 7
Lal_00022063	1.06532	1.00884	0.4292	8.87e-169	AT4G18640	Root development	MRH1	morphogenesis of root hair 1
Lal_00022075	0.722689	0.713693	0.52326	3.18e-61	AT3G07880	Root development	SCN1	SUPERCENTIPEDE1
Lal_00022309	1.03004	0.983607	0.70417	1.82e-105	AT3G23050	Root development	IAA7	indole-3-acetic acid 7
Lal_00022425	0.955556	0.862464	0.39203	6.6e-50	AT5G18560	Root development	PUCHI	Integrase-type DNA-binding superfamily protein
Lal_00022513	0.812308	0.857143	0.44318	3.44e-56	AT5G37800	Root development	RSL1	Root hair deffective 6-like 1
Lal_00022659	1.0618	1.03279	0.54497	1.02e-55	AT3G11260	Root development	WOX5	HD TF
Lal_00023463	0.907216	1.1	0.43561	2.48e-57	AT1G04550	Root development	IAA12	AUX/IAA transcriptional regulator family protein
Lal_00023575	0.886076	0.869565	0.74286	1.31e-63	AT1G80100	Root development	AHP6	histidine phosphotransfer protein 6
Lal_00023858	0.997114	1.01767	0.49349	0	AT4G18640	Root development	MRH1	morphogenesis of root hair 1
Lal_00024470	0.962963	1.00429	0.48718	2.3e-64	AT2G03720	Root development	MRH6	morphogenesis of root hair 6
Lal_00024640	1.02811	0.990625	0.60042	0	AT3G51770	Root development	ETO1	ETHYLENE OVERPRODUCER 1
Lal_00024827	1.00835	0.993827	0.78054	0	AT2G38120	Root development	AUX1	Auxin influx carrier family protein
Lal_00025064	1.07955	1.02941	0.38496	4.98e-114	AT5G41315	Root development	GL3	GLABRA 3
Lal_00025102	0.845963	0.81362	0.56241	0	AT1G25540	Root development	PFT1	phytochrome and flowering time regulatory protein (PFT1)
Lal_00026094	0.987531	1.0102	0.52778	1.71e-150	AT1G70560	Root development	TAA1	tryptophan aminotransferase
Lal_00026167	1.07171	1.01128	0.60409	0	AT4G37650	Root development	SHR	GRAS TF
Lal_00026183	0.526667	0.675214	0.63291	2.46e-80	AT2G24260	Root development	LRL1	LJRHL1-like 1
Lal_00026455	1.19075	1.02149	0.5356	2.22e-180	AT5G10510	Root development	PLT3	Integrase-type DNA-binding superfamily protein
Lal_00026476	1.00217	0.931452	0.44372	1.48e-129	AT2G18193	Root development	0	AAA (ATPases Associated with a variety of cellular Activities)-ATPase
Lal_00026521	0.97099	0.956303	0.55185	0	AT3G62980	Root development	TIR1	auxin receptor
Lal_00027331	0.99216	0.993892	0.83494	0	AT3G03050	Root development	RHD7	ROOT HAIR DEFECTIVE7
Lal_00027534	0.92955	0.957661	0.55579	0	AT2G18193	Root development	0	AAA (ATPases Associated with a variety of cellular Activities)-ATPase
Lal_00027670	0.998344	1.00836	0.74129	0	AT3G51460	Root development	RHD4	ROOT HAIR DEFECTIVE4
Lal_00027738	0.968085	0.850467	0.54945	8.59e-29	AT5G53200	Root development	TRY	TRIPTYCHON
Lal_00027803	1.08233	1.01316	0.58442	0	AT4G37650	Root development	SHR	GRAS TF
Lal_00027821	1.00523	1.00174	0.63951	0	AT3G26810	Root development	AFB2	auxin signaling F-box
Lal_00028564	0.975146	0.811436	0.55472	0	AT5G03730	Root development	CTR1	CONSTITUTIVE TRIPLE RESPONSE 1
Lal_00029014	1.10826	1.06151	0.63742	0	AT1G51190	Root development	PLT2	Integrase-type DNA-binding superfamily protein
Lal_00029118	1.00191	0.970425	0.77524	0	AT1G05180	Root development	AXR1	AUXIN RESISTANT 1
Lal_00029450	0.793103	0.858921	0.56039	1.1e-77	AT3G07880	Root development	SCN1	SUPERCENTIPEDE1
Lal_00029950	1.04778	1.02087	0.72799	0	AT1G73590	Root development	PIN1	Auxin efflux carrier family protein
Lal_00030321	1.06762	0.917431	0.47	3.91e-65	AT3G03660	Root development	WOX11	HD TF
Lal_00030420	1.09847	1.03852	0.65224	0	AT1G73590	Root development	PIN1	Auxin efflux carrier family protein
Lal_00030803	0.99569	0.991416	0.46753	3.06e-61	AT2G03720	Root development	MRH6	morphogenesis of root hair 6
Lal_00030828	0.940659	0.880658	0.67757	0	AT2G38120	Root development	AUX1	Auxin influx carrier family protein
Lal_00031018	1.02479	1.03333	0.57964	0	AT3G51770	Root development	ETO1	ETHYLENE OVERPRODUCER 1
Lal_00031187	0.810685	0.833931	0.60315	0	AT1G25540	Root development	PFT1	phytochrome and flowering time regulatory protein (PFT1)
Lal_00031528	1.01253	1.01042	0.72165	0	AT3G51770	Root development	ETO1	ETHYLENE OVERPRODUCER 1
Lal_00031860	1	0.929435	0.45553	1.63e-136	AT2G18193	Root development	0	AAA (ATPases Associated with a variety of cellular Activities)-ATPase
Lal_00032093	1.0847	0.988792	0.63728	0	AT3G13870	Root development	RHD3	ROOT HAIR DEFECTIVE3
Lal_00032371	0.985663	0.565844	0.76364	9.27e-146	AT2G38120	Root development	AUX1	Auxin influx carrier family protein
Lal_00032572	1.21782	1	0.5122	9.41e-73	AT2G42430	Root development	LBD16	lateral organ boundaries-domain
Lal_00032594	0.631818	0.634703	0.71223	1.08e-68	AT3G58190	Root development	LBD29	lateral organ boundaries-domain
Lal_00032782	1.04025	1.02292	0.65784	0	AT3G51770	Root development	ETO1	ETHYLENE OVERPRODUCER 1
Lal_00033237	1.02113	1.05839	0.64023	0	AT5G03730	Root development	CTR1	CONSTITUTIVE TRIPLE RESPONSE 1
Lal_00034897	1.0027	1.00541	0.81023	0	AT1G66340	Root development	ETR1	ETHYLENE RESPONSE 1
Lal_00036103	0.939914	0.908714	0.6347	2.49e-91	AT3G07880	Root development	SCN1	SUPERCENTIPEDE1
Lal_00036569	0.998291	0.981513	0.77055	0	AT3G62980	Root development	TIR1	auxin receptor
Lal_00037504	0.841772	0.762178	0.41353	4.33e-50	AT5G18560	Root development	PUCHI	Integrase-type DNA-binding superfamily protein
Lal_00037753	1.01891	1.00701	0.81903	0	AT5G02820	Root development	RHL2	ROOT HAIRLESS 2
Lal_00038226	1.08762	1.13294	0.47636	1.3e-142	AT5G03150	Root development	JKD	JACKDAW
Lal_00038229	1.02238	1.05596	0.62903	0	AT5G03730	Root development	CTR1	CONSTITUTIVE TRIPLE RESPONSE 1
Lal_00038695	0.825726	0.825726	0.73869	4.5e-105	AT3G07880	Root development	SCN1	SUPERCENTIPEDE1
Lal_00038848	0.997345	0.960784	0.7622	0	AT2G18790	Root development	PHYB	phytochrome B
Lal_00039395	0.628159	0.917399	0.47893	8.12e-139	AT1G51190	Root development	PLT2	Integrase-type DNA-binding superfamily protein
Lal_00040086	1.00506	0.996656	0.72819	0	AT3G51460	Root development	RHD4	ROOT HAIR DEFECTIVE4
Lal_00040442	0.829545	1.00627	0.76463	0	AT3G20630	Root development	UBP14	phosphate deficiency root hair defective1
Lal_00040549	1.03803	1.0108	0.75878	0	AT5G57090	Root development	PIN2	Auxin efflux carrier family protein
Lal_00040701	1.06202	0.980322	0.5146	5.83e-155	AT5G57390	Root development	PLT5	Integrase-type DNA-binding superfamily protein
Lal_00040824	0.729107	0.724928	0.44269	2.08e-52	AT5G18560	Root development	PUCHI	Integrase-type DNA-binding superfamily protein
Lal_00040871	1.0046	1.05475	0.70382	0	AT5G20350	Root development	TIP1	TIP GROWTH DEFECTIVE 1
Lal_00041462	1.06699	1.01084	0.44257	1.72e-172	AT5G41315	Root development	GL3	GLABRA 3
Lal_00041515	0.983627	1.00644	0.62996	0	AT4G23640	Root development	TRH1	TINY ROOT HAIR 1
Lal_00041724	0.815331	1.125	0.50641	1.54e-132	AT1G72570	Root development	PLT6	Integrase-type DNA-binding superfamily protein
Lal_00041860	0.993878	1.00206	0.84189	0	AT2G38120	Root development	AUX1	Auxin influx carrier family protein
Lal_00042114	0.826786	1.11298	0.50756	1.74e-131	AT1G72570	Root development	PLT6	Integrase-type DNA-binding superfamily protein
Lal_00043156	0.988	1.0249	0.65182	1.01e-109	AT3G07880	Root development	SCN1	SUPERCENTIPEDE1
Lal_00043856	0.976378	1.02905	0.63306	2.89e-109	AT3G07880	Root development	SCN1	SUPERCENTIPEDE1
Lal_00045345	1.08629	0.930435	0.46262	2.17e-55	AT1G04250	Root development	IAA17	indole-3-acetic acid 17
Lal_00045427	0.515395	0.676626	0.55584	1.35e-123	AT1G51190	Root development	PLT2	Integrase-type DNA-binding superfamily protein
Lal_00045485	0.868012	1.06679	0.75492	0	AT1G80350	Root development	ERH3	ECTOPIC ROOT HAIR 3
Lal_00045713	1.01184	0.989704	0.62159	0	AT1G79840	Root development	GL2	GLABRA 2
Lal_00045738	1.09892	0.980738	0.56792	0	AT1G73590	Root development	PIN1	Auxin efflux carrier family protein
Lal_00045807	0.985185	0.991058	0.82857	0	AT3G20780	Root development	RHL3	ROOT HAIRLESS 3
Lal_00046028	1.09722	0.966361	0.43354	1.62e-57	AT3G03660	Root development	WOX11	HD TF
Lal_00046122	1.10696	1.04655	0.6273	0	AT1G73590	Root development	PIN1	Auxin efflux carrier family protein
Lal_00046181	1.03825	1.07649	0.39211	1.85e-60	AT4G33880	Root development	RSL2	Root hair deffective 6-like 2
Lal_00046206	1.04156	0.800752	0.52113	8.53e-149	AT4G37650	Root development	SHR	GRAS TF
Lal_00046230	1.02045	1.04983	0.57173	0	AT1G19850	Root development	ARF5	Transcriptional factor B3 family protein
Lal_00046996	0.916388	0.941581	0.70073	0	AT1G71040	Root development	LPR2	Multicopper oxidase
Lal_00047211	1.15166	0.987805	0.53086	1.44e-75	AT2G42430	Root development	LBD16	lateral organ boundaries-domain
Lal_00047265	1.02929	1.0082	0.68293	7.01e-110	AT3G23050	Root development	IAA7	indole-3-acetic acid 7
Lal_00047532	0.548638	0.643836	0.68085	1.21e-66	AT3G58190	Root development	LBD29	lateral organ boundaries-domain
Lal_00047744	1.03916	0.977337	0.38261	1.99e-48	AT4G33880	Root development	RSL2	Root hair deffective 6-like 2
Lal_00048254	0.966292	0.939891	0.53488	6.43e-53	AT3G11260	Root development	WOX5	HD TF
Lal_00048320	1.00626	0.99177	0.81328	0	AT2G38120	Root development	AUX1	Auxin influx carrier family protein
Lal_00048954	0.742647	0.863248	0.50891	6.87e-139	AT5G17430	Root development	PLT4	Integrase-type DNA-binding superfamily protein
Lal_00049532	0.99848	1.05797	0.71537	0	AT5G20350	Root development	TIP1	TIP GROWTH DEFECTIVE 1
Lal_00049796	0.979198	0.970545	0.49621	0	AT4G18640	Root development	MRH1	morphogenesis of root hair 1
Lal_00049824	1.0347	1.01235	0.76982	0	AT5G57090	Root development	PIN2	Auxin efflux carrier family protein
Lal_00049896	1.00392	0.915921	0.5332	3.08e-151	AT5G57390	Root development	PLT5	Integrase-type DNA-binding superfamily protein
Lal_00050104	0.888889	1.01132	0.63993	0	AT5G65090	Root development	MRH3	morphogenesis of root hair 3
Lal_00000151	1.00385	1.01362	0.66987	0	AT1G71880	Sugar transport	SUC1	sucrose proton symporter 1
Lal_00002036	0.803509	0.800699	0.59825	4.35e-90	AT5G23660	Sugar transport	SWEET12	encodes a member of the SWEET sucrose efflux transporter family proteins
Lal_00002396	1.032	0.977273	0.51938	4.12e-94	AT5G53190	Sugar transport	SWEET3	nodulin MtN3 family protein
Lal_00004235	0.7	0.867769	0.38571	1.02e-44	AT4G15920	Sugar transport	SWEET17	encodes a vacuolar fructose transporter
Lal_00004815	1.00795	0.992172	0.68442	0	AT1G09960	Sugar transport	SUC4	sucrose proton symporter 4
Lal_00006302	0.948617	0.827586	0.5625	5.31e-94	AT5G50790	Sugar transport	SWEET10	encodes a member of the SWEET sucrose efflux transporter family proteins
Lal_00006809	1	0.854772	0.57767	1.53e-87	AT5G62850	Sugar transport	VEX1	vegetative cell expressed 1
Lal_00006893	0.766667	0.804196	0.55652	2.49e-85	AT5G23660	Sugar transport	SWEET12	encodes a member of the SWEET sucrose efflux transporter family proteins
Lal_00008162	0.929688	0.812287	0.58403	1.32e-89	AT5G13170	Sugar transport	SWEET15	encodes a member of the SWEET sucrose efflux transporter family proteins
Lal_00008307	0.886525	0.853242	0.608	1.18e-104	AT5G13170	Sugar transport	SWEET15	encodes a member of the SWEET sucrose efflux transporter family proteins
Lal_00009347	0.788104	0.723549	0.68868	6.69e-98	AT5G13170	Sugar transport	SWEET15	encodes a member of the SWEET sucrose efflux transporter family proteins
Lal_00011742	0.988462	1	0.69066	0	AT1G71880	Sugar transport	SUC1	sucrose proton symporter 1
Lal_00013937	1.00402	0.965251	0.468	9.57e-72	AT4G10850	Sugar transport	SWEET7	nodulin MtN3 family protein
Lal_00017771	0.896154	0.899614	0.58369	5.69e-88	AT2G39060	Sugar transport	SWEET9	encodes a sucrose transporter
Lal_00018156	0.991632	1	0.64979	1.19e-112	AT3G14770	Sugar transport	SWEET2	nodulin MtN3 family protein
Lal_00019883	0.616901	0.924051	0.68493	2.31e-99	AT3G14770	Sugar transport	SWEET2	nodulin MtN3 family protein
Lal_00019986	0.998035	0.994129	0.67717	0	AT1G09960	Sugar transport	SUC4	sucrose proton symporter 4
Lal_00020081	0.830435	0.770161	0.63351	2.09e-85	AT1G21460	Sugar transport	SWEET1	nodulin MtN3 family protein
Lal_00020411	1.00392	0.969697	0.52344	7.77e-95	AT5G53190	Sugar transport	SWEET3	nodulin MtN3 family protein
Lal_00020730	0.907534	0.926573	0.53585	2.28e-90	AT5G23660	Sugar transport	SWEET12	encodes a member of the SWEET sucrose efflux transporter family proteins
Lal_00020862	1.00683	1.01724	0.49831	1.14e-95	AT5G50790	Sugar transport	SWEET10	encodes a member of the SWEET sucrose efflux transporter family proteins
Lal_00021264	1.07353	0.996587	0.41781	5.41e-63	AT5G13170	Sugar transport	SWEET15	encodes a member of the SWEET sucrose efflux transporter family proteins
Lal_00021395	0.902542	0.880165	0.60094	1.85e-83	AT4G15920	Sugar transport	SWEET17	encodes a vacuolar fructose transporter
Lal_00022306	0.958175	1.02439	0.67063	0	AT5G06170	Sugar transport	SUT9	sucrose proton symporter 7
Lal_00024054	0.956522	0.834483	0.54959	9.27e-97	AT5G50790	Sugar transport	SWEET10	encodes a member of the SWEET sucrose efflux transporter family proteins
Lal_00026769	0.899598	0.864865	0.58929	5.31e-91	AT4G10850	Sugar transport	SWEET7	nodulin MtN3 family protein
Lal_00028613	0.992188	0.990253	0.64764	0	AT1G71890	Sugar transport	SUC5	sucrose proton symporter 5
Lal_00029490	1.00649	0.781513	0.69892	0	AT2G02860	Sugar transport	SUC3	sucrose proton symporter 3
Lal_00032621	1.20918	1	0.52321	2.41e-81	AT3G14770	Sugar transport	SWEET2	nodulin MtN3 family protein
Lal_00034375	1.01754	1.01556	0.62261	0	AT1G71880	Sugar transport	SUC1	sucrose proton symporter 1
Lal_00034577	0.975104	0.991561	0.68085	3.03e-112	AT3G14770	Sugar transport	SWEET2	nodulin MtN3 family protein
Lal_00039078	1.01154	0.897611	0.52852	1.27e-84	AT5G13170	Sugar transport	SWEET15	encodes a member of the SWEET sucrose efflux transporter family proteins
Lal_00041157	0.965278	0.948805	0.56835	3.41e-107	AT5G13170	Sugar transport	SWEET15	encodes a member of the SWEET sucrose efflux transporter family proteins
Lal_00042149	0.937984	0.975806	0.68182	4.46e-110	AT1G21460	Sugar transport	SWEET1	nodulin MtN3 family protein
Lal_00046900	0.992048	0.97271	0.62525	0	AT1G22710	Sugar transport	SUC2	sucrose proton symporter 2
Lal_00046955	0.992048	0.97271	0.62725	0	AT1G22710	Sugar transport	SUC2	sucrose proton symporter 2
Lal_00048124	0.946746	0.939335	0.69583	0	AT1G09960	Sugar transport	SUC4	sucrose proton symporter 4
Lal_00049690	0.956522	0.834483	0.52066	9.18e-89	AT5G50790	Sugar transport	SWEET10	encodes a member of the SWEET sucrose efflux transporter family proteins
Lal_00000569	0.995984	1.00609	0.87097	0	AT2G47510	TCA cycle	FUM	fumarase 1
Lal_00002500	0.980851	0.935091	0.53579	4.36e-167	AT2G47510	TCA cycle	FUM	fumarase 1
Lal_00003065	0.501299	0.564327	0.91192	7.9e-115	AT5G23250	TCA cycle	SCS-alpha-2	succinyl-CoA ligase, alpha subunit 2
Lal_00004780	0.96875	0.920792	0.69892	2.59e-43	AT5G62575	TCA cycle	SDH7B	succinate dehydrogenase subunit 7B
Lal_00005091	0.993151	0.833333	0.71724	6.52e-138	AT5G08300	TCA cycle	SCS-alpha-1	succinyl-CoA ligase, alpha subunit 1
Lal_00005113	0.656863	0.864516	0.47512	5.18e-124	AT4G26910	TCA cycle	OGDC-E2	2-oxoglutarate dehydrogenase complex, E2 component
Lal_00005295	0.579151	0.944882	0.70833	0	AT5G66760	TCA cycle	SDH1-1	succinate dehydrogenase 1-1
Lal_00005317	0.591226	0.582515	0.49578	0	AT3G55410	TCA cycle	OGDC-E1	2-oxoglutarate dehydrogenase complex, E1 component
Lal_00005474	0.99322	0.841954	0.65529	1.91e-135	AT5G08300	TCA cycle	SCS-alpha-1	succinyl-CoA ligase, alpha subunit 1
Lal_00005514	0.968421	0.933063	0.61304	0	AT2G47510	TCA cycle	FUM	fumarase 1
Lal_00005517	0.992274	0.907164	0.54727	0	AT2G05710	TCA cycle	ACO3	aconitase 3
Lal_00005584	0.979716	0.948919	0.49068	0	AT3G55410	TCA cycle	OGDC-E1	2-oxoglutarate dehydrogenase complex, E1 component
Lal_00005656	0.973856	0.938583	0.68792	0	AT5G66760	TCA cycle	SDH1-1	succinate dehydrogenase 1-1
Lal_00007435	1.0342	1	0.86929	0	AT5G66760	TCA cycle	SDH1-1	succinate dehydrogenase 1-1
Lal_00007725	0.909722	0.916084	0.70229	4.15e-68	AT1G08480	TCA cycle	SDH6	succinate dehydrogenase subunit 6
Lal_00008001	0.994457	0.997775	0.8874	0	AT4G35830	TCA cycle	ACO1	aconitase 1
Lal_00008470	0.969388	0.833333	0.56842	6.73e-110	AT5G23250	TCA cycle	SCS-alpha-2	succinyl-CoA ligase, alpha subunit 2
Lal_00008740	0.750814	0.935091	0.60954	0	AT2G47510	TCA cycle	FUM	fumarase 1
Lal_00008748	0.991632	0.843416	0.53586	9.36e-88	AT5G40650	TCA cycle	SDH2-2	succinate dehydrogenase 2-2
Lal_00008783	0.674658	0.930709	0.54315	0	AT5G66760	TCA cycle	SDH1-1	succinate dehydrogenase 1-1
Lal_00008974	0.929032	0.909953	0.40451	1.85e-127	AT2G18450	TCA cycle	SDH1-2	succinate dehydrogenase 1-2
Lal_00008998	1.0129	0.950555	0.52548	0	AT2G05710	TCA cycle	ACO3	aconitase 3
Lal_00009169	0.563562	0.937622	0.41892	0	AT5G65750	TCA cycle	OGDC-E1	2-oxoglutarate dehydrogenase complex, E1 component
Lal_00009353	0.99714	1.01949	0.8021	0	AT5G65750	TCA cycle	OGDC-E1	2-oxoglutarate dehydrogenase complex, E1 component
Lal_00009425	1.04904	0.959064	0.40549	0	AT5G65750	TCA cycle	OGDC-E1	2-oxoglutarate dehydrogenase complex, E1 component
Lal_00009465	0.992424	0.752874	0.5916	2.13e-92	AT5G08300	TCA cycle	SCS-alpha-1	succinyl-CoA ligase, alpha subunit 1
Lal_00009677	0.993421	0.918864	0.61589	0	AT2G47510	TCA cycle	FUM	fumarase 1
Lal_00009872	0.795745	0.724806	0.65241	6.38e-91	AT1G47420	TCA cycle	SDH5	succinate dehydrogenase 5
Lal_00010510	0.888016	0.916836	0.63274	0	AT2G47510	TCA cycle	FUM	fumarase 1
Lal_00010564	0.505236	0.911811	0.68221	0	AT5G66760	TCA cycle	SDH1-1	succinate dehydrogenase 1-1
Lal_00010670	1.02002	1.00098	0.45535	0	AT3G55410	TCA cycle	OGDC-E1	2-oxoglutarate dehydrogenase complex, E1 component
Lal_00010687	0.993355	0.874269	0.6087	3.96e-114	AT5G23250	TCA cycle	SCS-alpha-2	succinyl-CoA ligase, alpha subunit 2
Lal_00012821	0.835125	0.832143	0.67811	6.09e-117	AT3G27380	TCA cycle	SDH2-1	succinate dehydrogenase 2-1
Lal_00013145	0.62069	0.775862	0.67037	1.86e-116	AT5G08300	TCA cycle	SCS-alpha-1	succinyl-CoA ligase, alpha subunit 1
Lal_00013146	0.987414	0.866466	0.44264	0	AT4G26970	TCA cycle	ACO2	aconitase 2
Lal_00013622	1.01078	1.0086	0.68017	0	AT4G26910	TCA cycle	OGDC-E2	2-oxoglutarate dehydrogenase complex, E2 component
Lal_00013670	0.993151	0.833333	0.71724	1.16e-137	AT5G08300	TCA cycle	SCS-alpha-1	succinyl-CoA ligase, alpha subunit 1
Lal_00014340	1.00717	1	0.76512	7.78e-162	AT5G40650	TCA cycle	SDH2-2	succinate dehydrogenase 2-2
Lal_00014418	0.988196	0.922835	0.5529	0	AT5G66760	TCA cycle	SDH1-1	succinate dehydrogenase 1-1
Lal_00014445	0.997691	0.86747	0.44329	0	AT4G26970	TCA cycle	ACO2	aconitase 2
Lal_00014604	1.03961	0.953831	0.4068	0	AT3G55410	TCA cycle	OGDC-E1	2-oxoglutarate dehydrogenase complex, E1 component
Lal_00014728	1.03887	0.963938	0.4277	0	AT5G65750	TCA cycle	OGDC-E1	2-oxoglutarate dehydrogenase complex, E1 component
Lal_00014797	0.955224	0.735632	0.57812	4.61e-97	AT5G08300	TCA cycle	SCS-alpha-1	succinyl-CoA ligase, alpha subunit 1
Lal_00014878	0.995327	0.855422	0.43779	0	AT4G26970	TCA cycle	ACO2	aconitase 2
Lal_00015503	1.00218	0.933063	0.4587	7.84e-138	AT2G47510	TCA cycle	FUM	fumarase 1
Lal_00015525	0.981949	0.795322	0.53676	3.58e-91	AT5G23250	TCA cycle	SCS-alpha-2	succinyl-CoA ligase, alpha subunit 2
Lal_00016315	0.898734	0.993007	0.64085	2.68e-62	AT1G08480	TCA cycle	SDH6	succinate dehydrogenase subunit 6
Lal_00017594	1.01088	0.996101	0.81213	0	AT5G65750	TCA cycle	OGDC-E1	2-oxoglutarate dehydrogenase complex, E1 component
Lal_00018998	1	1.0117	0.84104	0	AT3G15020	TCA cycle	mMDH2	mitochrondrial malate dehydrogenase 2
Lal_00019849	0.75976	1.02119	0.83893	0	AT2G05710	TCA cycle	ACO3	aconitase 3
Lal_00022801	1.03324	0.994667	0.84182	0	AT5G03290	TCA cycle	IDH5	isocitrate dehydrogenase 5
Lal_00023101	1	0.995789	0.72304	0	AT2G44350	TCA cycle	CSY1	mitochrondrial citrate synthase 4
Lal_00024355	1	0.995789	0.72727	0	AT2G44350	TCA cycle	CSY1	mitochrondrial citrate synthase 4
Lal_00025727	0.994518	1.0089	0.8699	0	AT4G35830	TCA cycle	ACO1	aconitase 1
Lal_00026200	1.03252	1	0.86299	0	AT5G66760	TCA cycle	SDH1-1	succinate dehydrogenase 1-1
Lal_00026209	1	1	0.84511	0	AT4G35260	TCA cycle	IDH1	isocitrate dehydrogenase 1
Lal_00027493	1.01711	0.655118	0.85577	0	AT5G66760	TCA cycle	SDH1-1	succinate dehydrogenase 1-1
Lal_00027778	0.997283	0.997283	0.83651	0	AT4G35260	TCA cycle	IDH1	isocitrate dehydrogenase 1
Lal_00029439	1	1.0117	0.84104	0	AT3G15020	TCA cycle	mMDH2	mitochrondrial malate dehydrogenase 2
Lal_00031169	1.00917	0.887992	0.43864	0	AT2G05710	TCA cycle	ACO3	aconitase 3
Lal_00034360	1	1.06433	0.78022	0	AT1G53240	TCA cycle	mMDH1	mitochrondrial malate dehydrogenase 1
Lal_00034984	0.948566	0.967709	0.85714	0	AT2G05710	TCA cycle	ACO3	aconitase 3
Lal_00035651	0.677387	0.676707	0.54748	0	AT4G26970	TCA cycle	ACO2	aconitase 2
Lal_00035713	0.862928	0.795977	0.54513	4.77e-98	AT5G08300	TCA cycle	SCS-alpha-1	succinyl-CoA ligase, alpha subunit 1
Lal_00035747	0.686513	0.889764	0.53982	0	AT5G66760	TCA cycle	SDH1-1	succinate dehydrogenase 1-1
Lal_00035981	1.01502	1.0172	0.68076	0	AT4G26910	TCA cycle	OGDC-E2	2-oxoglutarate dehydrogenase complex, E2 component
Lal_00036876	0.997076	0.997076	0.81623	0	AT5G65750	TCA cycle	OGDC-E1	2-oxoglutarate dehydrogenase complex, E1 component
Lal_00037159	0.953586	0.80427	0.56195	5.36e-93	AT5G40650	TCA cycle	SDH2-2	succinate dehydrogenase 2-2
Lal_00037184	0.543791	0.835341	0.4363	0	AT4G26970	TCA cycle	ACO2	aconitase 2
Lal_00037307	1.03351	0.969548	0.42148	0	AT3G55410	TCA cycle	OGDC-E1	2-oxoglutarate dehydrogenase complex, E1 component
Lal_00037735	1.03611	0.994667	0.83378	0	AT5G03290	TCA cycle	IDH5	isocitrate dehydrogenase 5
Lal_00038092	0.914835	0.888	0.91291	0	AT5G03290	TCA cycle	IDH5	isocitrate dehydrogenase 5
Lal_00040073	1	1.01902	0.848	0	AT4G35260	TCA cycle	IDH1	isocitrate dehydrogenase 1
Lal_00042825	0.523256	0.775862	0.5963	2.34e-95	AT5G08300	TCA cycle	SCS-alpha-1	succinyl-CoA ligase, alpha subunit 1
Lal_00044387	0.966102	0.811388	0.52632	8.86e-91	AT5G40650	TCA cycle	SDH2-2	succinate dehydrogenase 2-2
Lal_00044390	0.819245	0.919273	0.54226	0	AT2G05710	TCA cycle	ACO3	aconitase 3
Lal_00044408	1.04817	0.983301	0.42657	0	AT3G55410	TCA cycle	OGDC-E1	2-oxoglutarate dehydrogenase complex, E1 component
Lal_00044496	0.988196	0.922835	0.5529	0	AT5G66760	TCA cycle	SDH1-1	succinate dehydrogenase 1-1
Lal_00045139	0.983936	0.875	0.61633	9.49e-112	AT3G27380	TCA cycle	SDH2-1	succinate dehydrogenase 2-1
Lal_00045142	0.662818	0.903937	0.67422	0	AT5G66760	TCA cycle	SDH1-1	succinate dehydrogenase 1-1
Lal_00045152	0.989637	0.55848	0.63351	7.01e-78	AT5G23250	TCA cycle	SCS-alpha-2	succinyl-CoA ligase, alpha subunit 2
Lal_00045154	0.909091	0.645161	0.37	7.65e-53	AT4G26910	TCA cycle	OGDC-E2	2-oxoglutarate dehydrogenase complex, E2 component
Lal_00045155	0.97076	0.592857	0.63855	3.07e-75	AT3G27380	TCA cycle	SDH2-1	succinate dehydrogenase 2-1
Lal_00045652	0.786957	0.70155	0.65746	8.58e-88	AT1G47420	TCA cycle	SDH5	succinate dehydrogenase 5
Lal_00046446	0.929648	0.901559	0.44216	0	AT5G65750	TCA cycle	OGDC-E1	2-oxoglutarate dehydrogenase complex, E1 component
Lal_00046495	0.99322	0.856725	0.65529	7.45e-135	AT5G23250	TCA cycle	SCS-alpha-2	succinyl-CoA ligase, alpha subunit 2
Lal_00047552	0.969388	0.963489	0.86316	0	AT2G47510	TCA cycle	FUM	fumarase 1
Lal_00048672	1.00644	1.0086	0.6951	0	AT4G26910	TCA cycle	OGDC-E2	2-oxoglutarate dehydrogenase complex, E2 component
Lal_00000502	0.560261	0.599303	0.72093	3.98e-82	AT1G68320	Phosphate signaling	MYB62	MYB TF family
Lal_00000628	0.697613	0.635266	0.55133	1.09e-72	AT5G29000	Phosphate signaling	PHL1	MYB TF family, PHR1-like 1
Lal_00002711	0.924037	1.00226	0.58559	0	AT5G60410	Phosphate signaling	SIZ1	SUMO E3 ligase， SUMOylation the PHR1
Lal_00010058	1.0034	0.998871	0.62147	0	AT5G60410	Phosphate signaling	SIZ1	SUMO E3 ligase， SUMOylation the PHR1
Lal_00011956	1.01562	1.04	0.55577	0	AT1G34370	Phosphate signaling	STOP1	C2H2 and C2HC zinc fingers superfamily protein
Lal_00013290	0.789644	0.816054	0.47541	4.2e-60	AT3G24120	Phosphate signaling	PHL2	MYB TF family, PHR1-like 2
Lal_00013568	1.06393	0.841155	0.40558	2.7e-81	AT1G62300	Phosphate signaling	WRKY6	WRKY TF family
Lal_00016579	0.98722	1.07666	0.42718	1.3e-63	AT1G68320	Phosphate signaling	MYB62	MYB TF family
Lal_00017371	0.897756	0.869565	0.45556	8.56e-88	AT5G29000	Phosphate signaling	PHL1	MYB TF family, PHR1-like 1
Lal_00023369	0.950904	0.897561	0.48098	2.95e-91	AT4G28610	Phosphate signaling	PHR1	MYB TF family
Lal_00026779	0.738255	0.766551	0.53636	1.94e-74	AT1G68320	Phosphate signaling	MYB62	MYB TF family
Lal_00028473	0.949212	1.084	0.52399	5.53e-170	AT1G34370	Phosphate signaling	STOP1	C2H2 and C2HC zinc fingers superfamily protein
Lal_00029297	1.00423	0.536117	0.57263	1.44e-168	AT5G60410	Phosphate signaling	SIZ1	SUMO E3 ligase， SUMOylation the PHR1
Lal_00035156	1	0.726862	0.59472	0	AT5G60410	Phosphate signaling	SIZ1	SUMO E3 ligase， SUMOylation the PHR1
Lal_00038728	0.722222	0.826087	0.45749	5.27e-61	AT3G24120	Phosphate signaling	PHL2	MYB TF family, PHR1-like 2
Lal_00043100	1.00163	1.1065	0.52202	6.21e-163	AT1G62300	Phosphate signaling	WRKY6	WRKY TF family
Lal_00045922	0.712698	0.810469	0.49443	3.27e-126	AT1G62300	Phosphate signaling	WRKY6	WRKY TF family
Lal_00047128	0.803714	0.731884	0.50495	1.19e-79	AT5G29000	Phosphate signaling	PHL1	MYB TF family, PHR1-like 1
Lal_00047421	0.866126	1.04146	0.42155	9.58e-77	AT4G28610	Phosphate signaling	PHR1	MYB TF family
Lal_00047941	0.616393	0.628763	0.54787	3.64e-62	AT3G24120	Phosphate signaling	PHL2	MYB TF family, PHR1-like 2
Lal_00048859	0.780488	0.618357	0.55078	5.41e-81	AT5G29000	Phosphate signaling	PHL1	MYB TF family, PHR1-like 1
Lal_00050211	0.916129	0.972603	0.50704	2.87e-43	AT5G13080	Phosphate signaling	WRKY75	WRKY TF family

[truncated: 6 more sheets: Supp. Data 11, Supp. Data 12, Supp. Data 13, Supp. Data 14, Supp. Data 15, Supp. Data 16]
