# Supplementary material for: The genome evolution and low-phosphorus adaptation in white lupin
Source: Nat Commun. 2020 Feb 26;11:1069. doi: 10.1038/s41467-020-14891-z (PMC7044338; doi:10.1038/s41467-020-14891-z)
Supplement: Supplementary file 6 — Source Data [file 41467_2020_14891_MOESM6_ESM.xlsx]

## Sheet: Figure 1b
Figure 1b. The frequence distribution of Ks values between syntenic orthologous gene pairs from two genomes.
Start	Stop	Frequence
		L. albus & L. albus	G. max & G. max	L. albus & A. thaliana	L. albus & G. max	L. albus & L. angustifolius	L. albus & P. vulgaris	L. albus & A. ipaensis	L. albus & M. truncatula
0	0.02	0.000282965	0.00110287	0	0	0.000135833	0	0	5.21322e-05
0.02	0.04	0.000424448	0.00428895	0	0	0.000814996	0	0	0
0.04	0.06	0.000282965	0.0189939	0.00159046	0	0.0102327	0	0.000594963	0.000104264
0.06	0.08	0.000282965	0.0650695	0.00238569	0	0.0598569	0	6.6107e-05	0
0.08	0.1	0.000565931	0.145763	0.00198807	0	0.142036	0	0.000132214	5.21322e-05
0.1	0.12	0.000707414	0.163715	0.00318091	0	0.180703	4.8986e-05	6.6107e-05	0.000208529
0.12	0.14	0.00155631	0.13933	0.00477137	0	0.164403	0	0	0
0.14	0.16	0.00707414	0.101219	0.00397614	0	0.123472	0	6.6107e-05	0.000104264
0.16	0.18	0.0155631	0.0716255	0.000795229	0.000162329	0.0871593	0	0.000198321	0.000104264
0.18	0.2	0.0322581	0.0514674	0.00238569	0	0.0576383	0	0.000132214	0.000208529
0.2	0.22	0.0503679	0.0347405	0.00119284	0.000108219	0.0374445	4.8986e-05	0.000198321	5.21322e-05
0.22	0.24	0.0708829	0.0243245	0.000795229	0.000378767	0.0267138	9.7972e-05	6.6107e-05	0.000104264
0.24	0.26	0.0728636	0.0202193	0.00119284	0.000811644	0.019741	0.000293916	0.000330535	0.000208529
0.26	0.28	0.0775325	0.0156853	0.0027833	0.00286781	0.0130399	0.00073479	0.000528856	0.000260661
0.28	0.3	0.0739955	0.0118865	0.00357853	0.00454521	0.0103233	0.000783776	0.000264428	0.000417058
0.3	0.32	0.0711658	0.00955824	0.00238569	0.0100644	0.0074708	0.00249829	0.00118993	0.00119904
0.32	0.34	0.0604131	0.00729122	0.00198807	0.0176938	0.0052522	0.00372294	0.00204932	0.00218955
0.34	0.36	0.0488115	0.00600453	0.00318091	0.0280829	0.0044372	0.00710297	0.00343756	0.00411844
0.36	0.38	0.0404641	0.00569818	0.00437376	0.036037	0.00439192	0.0113158	0.00509024	0.00886248
0.38	0.4	0.0323995	0.00447277	0.00198807	0.0449651	0.00294304	0.0181248	0.00826337	0.0139193
0.4	0.42	0.0282965	0.00318608	0.00238569	0.0471295	0.00230916	0.0282159	0.0144113	0.0195496
0.42	0.44	0.0274477	0.00392133	0.00437376	0.0508089	0.00167527	0.0360047	0.0212203	0.0285163
0.44	0.46	0.0219298	0.00269591	0.00318091	0.0470754	0.00162999	0.042128	0.0261784	0.0345115
0.46	0.48	0.0210809	0.0025121	0.00437376	0.0488069	0.00172055	0.0450671	0.0328552	0.0402982
0.48	0.5	0.0182513	0.00263464	0.00437376	0.0470213	0.00104138	0.0483002	0.0380115	0.0422792
0.5	0.52	0.016695	0.00196066	0.00397614	0.0427466	0.00126777	0.0474184	0.0401269	0.046919
0.52	0.54	0.0114601	0.00214448	0.00477137	0.0386343	0.000905551	0.0485941	0.0422423	0.0495777
0.54	0.56	0.0106112	0.00208321	0.00397614	0.0387425	0.000814996	0.0441364	0.0417135	0.0463977
0.56	0.58	0.00976231	0.00202193	0.00318091	0.0334939	0.00126777	0.0439894	0.0400608	0.0430612
0.58	0.6	0.0113186	0.00208321	0.00437376	0.0303014	0.000814996	0.0389928	0.0405236	0.0429569
0.6	0.62	0.00749859	0.0014705	0.000397614	0.0265137	0.000814996	0.0334084	0.0377471	0.0401418
0.62	0.64	0.00947934	0.00159304	0.00437376	0.0274877	0.00036222	0.0312041	0.0370199	0.03863
0.64	0.66	0.00650821	0.00110287	0.00318091	0.0238082	0.000679163	0.0297345	0.0324585	0.0339381
0.66	0.68	0.00664969	0.00079652	0.00119284	0.0216439	0.000724441	0.0266484	0.0311364	0.0314879
0.68	0.7	0.00537634	0.00128669	0.000795229	0.020724	0.000452776	0.0239052	0.0292854	0.0305495
0.7	0.72	0.00580079	0.00171558	0.000795229	0.0176938	0.000452776	0.020819	0.0294837	0.026431
0.72	0.74	0.00297114	0.00122542	0.00119284	0.0157459	0.000407498	0.0203782	0.0255834	0.0247107
0.74	0.76	0.00297114	0.000612708	0.000397614	0.0152048	0.000271665	0.0197414	0.0243274	0.0226775
0.76	0.78	0.0032541	0.000980332	0.000795229	0.0138521	0.00036222	0.0172921	0.021022	0.0205922
0.78	0.8	0.00438596	0.00110287	0	0.0127699	0.000226388	0.0151857	0.0198982	0.018924
0.8	0.82	0.00367855	0.000673978	0.00119284	0.011363	0.000452776	0.0158225	0.0181133	0.0187676
0.82	0.84	0.00198076	0.000980332	0.00357853	0.0111466	0.000226388	0.0145488	0.0171217	0.0167344
0.84	0.86	0.00282965	0.000735249	0.000397614	0.0121747	0.000271665	0.0133732	0.0165928	0.0148055
0.86	0.88	0.00268817	0.000612708	0.000795229	0.0112548	0.000135833	0.0126384	0.0155351	0.0144406
0.88	0.9	0.00254669	0.000673978	0.00119284	0.00990206	0.000226388	0.0114137	0.0146757	0.0127724
0.9	0.92	0.00127334	0.00116414	0.000795229	0.00968562	0.000271665	0.010434	0.0157335	0.0125639
0.92	0.94	0.00198076	0.000673978	0.000795229	0.00735891	0.000226388	0.0108749	0.0133536	0.0101136
0.94	0.96	0.00127334	0.000612708	0.00119284	0.00795412	0.000316943	0.00876849	0.0120315	0.0101658
0.96	0.98	0.00127334	0.000735249	0.000397614	0.00681781	4.52776e-05	0.0080337	0.0122959	0.0093838
0.98	1	0.00169779	0.000612708	0.00198807	0.00790001	0.000226388	0.00871951	0.0124281	0.00797623
1	1.02	0.00198076	0.000551437	0.000795229	0.00633083	0.00018111	0.00822965	0.00984994	0.00818476
1.02	1.04	0.00141483	0.000428895	0.00119284	0.0061685	0.000316943	0.00744587	0.00899055	0.0079241
1.04	1.06	0.000424448	0.000183812	0.00119284	0.00546507	0.000135833	0.00690702	0.00846169	0.00729851
1.06	1.08	0.00127334	0.000551437	0.00318091	0.00497809	9.05551e-05	0.00705398	0.00912276	0.00693358
1.08	1.1	0.00127334	0.000490166	0.00318091	0.00497809	0.000135833	0.00622122	0.00786673	0.00651653
1.1	1.12	0.00127334	0.000490166	0.00159046	0.00486987	0.00036222	0.00627021	0.00747009	0.00604734
1.12	1.14	0.000990379	0.000551437	0.00159046	0.00454521	0.000271665	0.00543744	0.00813116	0.00536962
1.14	1.16	0.00127334	0.000490166	0.0027833	0.00465343	0.000135833	0.00543744	0.00601573	0.00536962
1.16	1.18	0.00169779	0.000490166	0.00397614	0.00378767	9.05551e-05	0.0045557	0.00674291	0.00479616
1.18	1.2	0.000707414	0.000367625	0.00238569	0.00351713	0.000226388	0.00440874	0.00528856	0.00411844
1.2	1.22	0.000707414	0.000551437	0.0027833	0.00308425	0.000316943	0.00475164	0.00614795	0.00437911
1.22	1.24	0.000990379	0.000183812	0.00397614	0.00254315	0.000135833	0.00470266	0.0047597	0.00318006
1.24	1.26	0.000848896	0.000306354	0.0055666	0.00340891	9.05551e-05	0.00416381	0.0047597	0.00432697
1.26	1.28	0.000707414	0.000367625	0.00357853	0.00384178	0.000226388	0.00352699	0.0047597	0.00417058
1.28	1.3	0.00113186	0.000490166	0.00516899	0.00254315	0.00018111	0.00342902	0.0047597	0.0032322
1.3	1.32	0.00155631	0.000428895	0.00675944	0.00248904	0.00018111	0.00391888	0.00442917	0.00333646
1.32	1.34	0.00127334	0.000367625	0.00795229	0.00248904	0.000135833	0.00372294	0.00356978	0.0029194
1.34	1.36	0.000282965	0.000673978	0.0055666	0.00194795	0.000226388	0.00264524	0.0028426	0.00312793
1.36	1.38	0.000990379	0.000551437	0.00596421	0.00183973	0.000271665	0.00328206	0.00337146	0.00234595
1.38	1.4	0.000707414	0.000367625	0.00516899	0.00232671	0.000407498	0.00308612	0.00337146	0.0029194
1.4	1.42	0.000565931	0.000245083	0.00516899	0.0022726	0.000226388	0.00186147	0.00304092	0.00172036
1.42	1.44	0.00113186	0.000490166	0.012326	0.0016774	0	0.0024493	0.00271039	0.00208529
1.44	1.46	0.000282965	0.000551437	0.0127237	0.00189384	0.000271665	0.00249829	0.00310703	0.00213742
1.46	1.48	0.000707414	0.000551437	0.00874751	0.00232671	0.000316943	0.00298815	0.00277649	0.0017725
1.48	1.5	0.00113186	0.000612708	0.0107356	0.00200206	0.000226388	0.00225336	0.00290871	0.0017725
1.5	1.52	0.000565931	0.000673978	0.00795229	0.0016774	0.000271665	0.00191045	0.00218153	0.0017725
1.52	1.54	0.00113186	0.000306354	0.012326	0.00124452	0.000226388	0.00200843	0.00244596	0.00234595
1.54	1.56	0.000990379	0.000857791	0.0135189	0.00140685	9.05551e-05	0.00215538	0.00204932	0.00172036
1.56	1.58	0.000424448	0.000428895	0.0159046	0.00102808	0.00018111	0.00200843	0.00158657	0.00140757
1.58	1.6	0.00113186	0.000490166	0.0119284	0.00151507	0.000316943	0.00132262	0.00118993	0.00156397
1.6	1.62	0.00141483	0.000367625	0.0159046	0.00162329	9.05551e-05	0.00166552	0.00178489	0.0014597
1.62	1.64	0.000707414	0.00079652	0.0135189	0.00102808	0.000271665	0.00161654	0.00158657	0.00114691
1.64	1.66	0.000990379	0.000673978	0.0190855	0.00178562	0.00018111	0.00137161	0.00218153	0.00125117
1.66	1.68	0.00127334	0.000551437	0.0139165	0.000919864	0.00018111	0.00195944	0.00251206	0.00130331
1.68	1.7	0.00113186	6.12708e-05	0.0143141	0.0016774	4.52776e-05	0.0017635	0.00165267	0.00114691
1.7	1.72	0.00169779	0.000306354	0.0151093	0.000811644	0.000135833	0.00132262	0.00165267	0.000834115
1.72	1.74	0.00127334	0.00079652	0.0170974	0.00135274	0.000271665	0.00195944	0.00145435	0.00125117
1.74	1.76	0.000990379	0.000673978	0.0135189	0.00140685	0.00018111	0.00127364	0.00145435	0.00125117
1.76	1.78	0.00113186	0.000551437	0.0178926	0.00102808	0.000271665	0.00107769	0.00152046	0.00135544
1.78	1.8	0.000565931	0.000612708	0.0107356	0.000865754	9.05551e-05	0.00127364	0.00165267	0.00119904
1.8	1.82	0.000990379	0.000551437	0.0131213	0.000865754	9.05551e-05	0.00122465	0.00158657	0.000834115
1.82	1.84	0.00113186	0.000306354	0.017495	0.0011363	0.000226388	0.00146958	0.00145435	0.00119904
1.84	1.86	0.000565931	0.000428895	0.0143141	0.000811644	0.000135833	0.00073479	0.000727177	0.00119904
1.86	1.88	0.000282965	0.000490166	0.0131213	0.00108219	0.000271665	0.00142059	0.00105771	0.000677719
1.88	1.9	0.000990379	0.000551437	0.00994036	0.000649316	0.000226388	0.000930734	0.00118993	0.000417058
1.9	1.92	0.000282965	0.000428895	0.00914513	0.000649316	0.000316943	0.00117566	0.000793284	0.000729851
1.92	1.94	0.000707414	0.000367625	0.0182903	0.000757535	0.000271665	0.00107769	0.00066107	0.00109478
1.94	1.96	0.000848896	0.000428895	0.0151093	0.000757535	0.00018111	0.000881748	0.00145435	0.000781983
1.96	1.98	0.00113186	0.000857791	0.0119284	0.000811644	0.000226388	0.000930734	0.000793284	0.000625586
1.98	2	0.000990379	0.000980332	0.0115308	0.000649316	0.00018111	0.00107769	0.00112382	0.000521322
2	2.02	0.000424448	0.000612708	0.0143141	0.000216439	0.000316943	0.000930734	0.00118993	0.000834115
2.02	2.04	0.000565931	0.000428895	0.00874751	0.000595206	0.000271665	0.00097972	0.000793284	0.000521322
2.04	2.06	0.000565931	0.000673978	0.0115308	0.000757535	0.00018111	0.000832762	0.000925497	0.000521322
2.06	2.08	0.000990379	0.000306354	0.0107356	0.000595206	0.00018111	0.00102871	0.000991604	0.000417058
2.08	2.1	0.00141483	0.000551437	0.0135189	0.000757535	0.000316943	0.000832762	0.00085939	0.000625586
2.1	2.12	0.000424448	0.000551437	0.0115308	0.000541096	0.000271665	0.00097972	0.000925497	0.000521322
2.12	2.14	0.000707414	0.000428895	0.0111332	0.000541096	0.00018111	0.000685804	0.000528856	0.000521322
2.14	2.16	0.000282965	0.00079652	0.00954274	0.000324658	9.05551e-05	0.000930734	0.00066107	0.000521322
2.16	2.18	0.000565931	0.000551437	0.00994036	0.000486987	9.05551e-05	0.000587832	0.000594963	0.000417058
2.18	2.2	0.000424448	0.000490166	0.0083499	0.000865754	4.52776e-05	0.000440874	0.00066107	0.000417058
2.2	2.22	0.000707414	0.00079652	0.00795229	0.000703425	0.000271665	0.00048986	0.00066107	0.000573454
2.22	2.24	0.000707414	0.000490166	0.0083499	0.000703425	9.05551e-05	0.00073479	0.000594963	0.000208529
2.24	2.26	0.000707414	0.000551437	0.010338	0.000865754	0.000407498	0.000587832	0.000330535	0.000677719
2.26	2.28	0.000707414	0.000122542	0.00795229	0.000486987	9.05551e-05	0.000685804	0.000991604	0.000625586
2.28	2.3	0.000848896	0.000428895	0.00874751	0.000486987	0.00018111	0.000881748	0.000198321	0.00046919
2.3	2.32	0.000424448	0.000735249	0.00397614	0.000378767	0.000271665	0.000783776	0.000396642	0.000677719
2.32	2.34	0.00113186	0.000612708	0.00755467	0.000378767	0.00018111	0.000685804	0.000528856	0.000260661
2.34	2.36	0.000565931	0.000367625	0.00874751	0.000541096	0.000407498	0.000685804	0.000528856	0.000625586
2.36	2.38	0.00127334	0.000245083	0.00675944	0.000432877	0.000226388	0.00048986	0.000330535	0.000364925
2.38	2.4	0.000424448	0.000673978	0.00675944	0.000595206	0.000226388	0.00048986	0.000462749	0.000312793
2.4	2.42	0.000282965	0.000428895	0.010338	0.000432877	0.000226388	0.000391888	0.000462749	0.000364925
2.42	2.44	0.000424448	0.000306354	0.00636183	0.000216439	0.000135833	0.000440874	0.000396642	0.00046919
2.44	2.46	0.00113186	0.000245083	0.00397614	0.000108219	9.05551e-05	0.000636818	0.000462749	0.000208529
2.46	2.48	0.000424448	0.000183812	0.00596421	0.000270548	9.05551e-05	0.00048986	0.000528856	0.00046919
2.48	2.5	0.000565931	0.000551437	0.00516899	0.000378767	0.000135833	0.00024493	0.000330535	0.000208529

## Sheet: Figure 3
Figure 3a. The density of syntenic genes in three sub-genomes of white lupin.						Figure 3b. The number of dominantly expressed genes between paralogs from sub-genomes LF and MF1.							Figure 3e. The average TE density in the vicinity regions of paralogous genes from the three sub-genomes of white lupin.						Figure 3f. The average TE density in the -2kb regions of paralogous genes from the dLF and MF1.				Figure 3g. The average TE density in the -2kb regions of paralogous genes from the dLF and MF2.
Chromosome	Position	Ratio of gene retained				Expression folds	Dominant		Sum	%LF	%MF1		Distance	LF	MF1	MF2	All		Distance	dLF	MF1		Distance	dLF	MF2
		LF	MF1	MF2			LF	MF1					-5000	0.392896	0.426701	0.428606	0.414661		-2000	0.284967	0.354366		-2000	0.31029	0.313634
Lda01	150	0.520958	0.37525	0.393214		1	1044	946	1990	0.524623	0.475377		-4990	0.393373	0.425638	0.428731	0.414529		-1990	0.283391	0.357054		-1990	0.310301	0.314456
Lda01	640630	0.528376	0.369863	0.385519		1.5	791	681	1472	0.537364	0.462636		-4980	0.394543	0.424491	0.42815	0.414429		-1980	0.283758	0.358308		-1980	0.310466	0.315631
Lda01	1285263	0.535509	0.362764	0.378119		2	637	533	1170	0.544444	0.455556		-4970	0.394932	0.423703	0.427847	0.414222		-1970	0.283491	0.359147		-1970	0.310262	0.315146
Lda01	1948618	0.54049	0.357815	0.372881		3	482	392	874	0.551487	0.448513		-4960	0.39484	0.423076	0.426419	0.413559		-1960	0.285388	0.36145		-1960	0.31012	0.317085
Lda01	2690022	0.54159	0.360444	0.375231		4	408	325	733	0.556617	0.443383		-4950	0.394226	0.421706	0.425189	0.412515		-1950	0.286867	0.361957		-1950	0.307794	0.318237
Lda01	3606131	0.537205	0.364791	0.37931		6	329	259	588	0.559524	0.440476		-4940	0.393518	0.420297	0.423789	0.411365		-1940	0.289957	0.362415		-1940	0.305731	0.321938
Lda01	4185202	0.536542	0.367201	0.377897		10	265	195	460	0.576087	0.423913		-4930	0.39263	0.419342	0.421748	0.410102		-1930	0.29324	0.362283		-1930	0.301599	0.324244
Lda01	5324620	0.535902	0.37303	0.376532									-4920	0.391636	0.41933	0.419444	0.409024		-1920	0.295235	0.361772		-1920	0.298711	0.326364
Lda01	6692487	0.533563	0.378657	0.373494		Figure 3c. The number of dominantly expressed genes between paralogs from sub-genomes LF and MF2.							-4910	0.391569	0.418127	0.417785	0.408111		-1910	0.297949	0.361368		-1910	0.294846	0.325727
Lda01	7382479	0.538071	0.379019	0.368866		Expression folds	Dominant		Sum	%LF	%MF2		-4900	0.391714	0.41802	0.416501	0.407738		-1900	0.300278	0.360337		-1900	0.291734	0.325419
Lda01	7703715	0.540765	0.379368	0.36772			LF	MF2					-4890	0.392447	0.418027	0.415552	0.407726		-1890	0.301109	0.358718		-1890	0.288412	0.323744
Lda01	8564590	0.540098	0.387889	0.363339		1	958	855	1813	0.528406	0.471594		-4880	0.392632	0.417786	0.415587	0.407715		-1880	0.302915	0.354718		-1880	0.286327	0.320595
Lda01	8846959	0.542673	0.391304	0.359098		1.5	740	627	1367	0.541331	0.458669		-4870	0.393712	0.417994	0.415788	0.408254		-1870	0.304468	0.352004		-1870	0.285545	0.319097
Lda01	9328948	0.546751	0.393027	0.354992		2	590	490	1080	0.546296	0.453704		-4860	0.39476	0.416883	0.415084	0.408084		-1860	0.305085	0.346938		-1860	0.283759	0.318396
Lda01	9883717	0.547582	0.393136	0.352574		3	453	361	814	0.556511	0.443489		-4850	0.396173	0.416675	0.414763	0.408452		-1850	0.30466	0.342079		-1850	0.284858	0.318703
Lda01	10253378	0.545315	0.393241	0.356375		4	364	303	667	0.545727	0.454273		-4840	0.39703	0.416336	0.414744	0.40866		-1840	0.303941	0.337019		-1840	0.28493	0.318443
Lda01	10372663	0.543116	0.396369	0.358548		6	292	233	525	0.55619	0.44381		-4830	0.396986	0.41718	0.415227	0.40905		-1830	0.304059	0.332769		-1830	0.286745	0.317336
Lda01	11222526	0.543964	0.394933	0.360656		10	219	184	403	0.543424	0.456576		-4820	0.396638	0.418051	0.416674	0.409626		-1820	0.304241	0.328639		-1820	0.288084	0.316761
Lda01	11712166	0.546256	0.395007	0.36417									-4810	0.396003	0.418215	0.417807	0.409783		-1810	0.302679	0.326193		-1810	0.289136	0.32026
Lda01	12333505	0.544139	0.399421	0.363242		Figure 3d. The number of dominantly expressed genes between paralogs from sub-genomes MF1 and MF2.							-4800	0.394925	0.418854	0.419121	0.409979		-1800	0.301118	0.324712		-1800	0.289953	0.321757
Lda01	12610715	0.546362	0.398003	0.363766		Expression folds	Dominant		Sum	%MF1	%MF2		-4790	0.394161	0.41917	0.419788	0.409996		-1790	0.301071	0.323552		-1790	0.290581	0.321469
Lda01	12847050	0.551336	0.400844	0.362869			MF1	MF2					-4780	0.393958	0.420013	0.420046	0.41028		-1780	0.301381	0.325399		-1780	0.291392	0.321961
Lda01	13152219	0.553398	0.400832	0.367545		1	731	754	1485	0.492256	0.507744		-4770	0.39295	0.420373	0.420023	0.41001		-1770	0.301805	0.327033		-1770	0.2929	0.322366
Lda01	13563946	0.554036	0.399453	0.370725		1.5	538	557	1095	0.491324	0.508676		-4760	0.392795	0.419795	0.421311	0.410172		-1760	0.302174	0.329293		-1760	0.293072	0.322624
Lda01	14043499	0.556005	0.39946	0.369771		2	450	442	892	0.504484	0.495516		-4750	0.392726	0.419654	0.422394	0.410422		-1750	0.303017	0.333758		-1750	0.294793	0.323054
Lda01	14426800	0.556591	0.40213	0.370173		3	318	329	647	0.491499	0.508501		-4740	0.393609	0.419274	0.423779	0.411053		-1740	0.303285	0.33798		-1740	0.29823	0.322882
Lda01	14596501	0.555848	0.407359	0.370565		4	265	273	538	0.492565	0.507435		-4730	0.394442	0.41833	0.424911	0.411411		-1730	0.302639	0.342121		-1730	0.298968	0.322946
Lda01	14726433	0.555123	0.40856	0.36965		6	211	212	423	0.498818	0.501182		-4720	0.394786	0.418415	0.425602	0.411763		-1720	0.305432	0.346384		-1720	0.301373	0.321806
Lda01	14999846	0.558259	0.411012	0.371319		10	169	164	333	0.507508	0.492492		-4710	0.395881	0.417657	0.425887	0.412013		-1710	0.306619	0.349093		-1710	0.303455	0.320452
Lda01	15367146	0.558786	0.412137	0.37421									-4700	0.397719	0.417186	0.425353	0.412396		-1700	0.309816	0.35254		-1700	0.305103	0.319379
Lda01	15497093	0.556804	0.413233	0.378277									-4690	0.399153	0.415323	0.425381	0.412338		-1690	0.310468	0.354438		-1690	0.306499	0.321328
Lda01	16047199	0.557337	0.416769	0.374846									-4680	0.399367	0.414585	0.426177	0.412414		-1680	0.31053	0.354329		-1680	0.306963	0.32409
Lda01	16231304	0.556638	0.419001	0.37637									-4670	0.399452	0.41428	0.427087	0.412624		-1670	0.311379	0.35314		-1670	0.306614	0.325373
Lda01	16930247	0.555957	0.422383	0.377858									-4660	0.399883	0.414757	0.427831	0.413161		-1660	0.311907	0.35292		-1660	0.30629	0.326979
Lda01	17309841	0.552913	0.423306	0.376932									-4650	0.400135	0.414705	0.42764	0.413187		-1650	0.31211	0.350976		-1650	0.307262	0.327643
Lda01	17395846	0.555817	0.420682	0.374853									-4640	0.399851	0.415033	0.427162	0.413049		-1640	0.310869	0.348929		-1640	0.306298	0.326653
Lda01	17556645	0.554007	0.41928	0.375145									-4630	0.399211	0.414764	0.426822	0.412621		-1630	0.310848	0.348871		-1630	0.305598	0.3284
Lda01	17716197	0.554535	0.419059	0.378875									-4620	0.39844	0.413915	0.425745	0.411734		-1620	0.311288	0.34643		-1620	0.302175	0.331453
Lda01	17942002	0.553916	0.416572	0.381385									-4610	0.398247	0.413066	0.424464	0.411003		-1610	0.310361	0.344912		-1610	0.300962	0.333874
Lda01	18079041	0.553311	0.419753	0.379349									-4600	0.397508	0.413248	0.423678	0.410549		-1600	0.309002	0.341137		-1600	0.298702	0.335684
Lda01	18335891	0.552719	0.420644	0.378468									-4590	0.396273	0.412894	0.422903	0.409733		-1590	0.307844	0.340215		-1590	0.295682	0.336063
Lda01	18529262	0.552141	0.424808	0.379802									-4580	0.395528	0.412403	0.420848	0.408687		-1580	0.306248	0.338418		-1580	0.292187	0.333515
Lda01	18667271	0.553746	0.428882	0.381107									-4570	0.395255	0.412481	0.419599	0.408236		-1570	0.303865	0.336511		-1570	0.288281	0.331854
Lda01	18783549	0.554243	0.427497	0.380236									-4560	0.39442	0.411402	0.419648	0.407592		-1560	0.303964	0.332505		-1560	0.285733	0.32722
Lda01	19034121	0.553666	0.426142	0.382572									-4550	0.393416	0.411611	0.418835	0.407036		-1550	0.30375	0.328723		-1550	0.283385	0.322008
Lda01	19194474	0.554154	0.426919	0.382755									-4540	0.392746	0.411339	0.417694	0.406357		-1540	0.304427	0.327201		-1540	0.279668	0.315691
Lda01	19670822	0.557752	0.425598	0.379813									-4530	0.391896	0.411953	0.41822	0.406383		-1530	0.306031	0.322092		-1530	0.275973	0.31068
Lda01	21045628	0.559217	0.426365	0.376931									-4520	0.39029	0.413115	0.418865	0.406342		-1520	0.307957	0.318755		-1520	0.271432	0.305072
Lda01	21330225	0.562691	0.425076	0.373089									-4510	0.389397	0.414315	0.419045	0.406433		-1510	0.309843	0.316577		-1510	0.267363	0.299365
Lda01	22035586	0.567104	0.424823	0.369324									-4500	0.388918	0.41627	0.420374	0.407292		-1500	0.312348	0.315095		-1500	0.264715	0.293395
Lda01	22334665	0.565435	0.427572	0.367632									-4490	0.389075	0.418873	0.420447	0.408224		-1490	0.316027	0.312338		-1490	0.263465	0.287755
Lda01	22565910	0.567433	0.428571	0.364635									-4480	0.388618	0.421287	0.419458	0.408529		-1480	0.318594	0.311369		-1480	0.262522	0.281521
Lda01	23052112	0.567433	0.428571	0.363636									-4470	0.388455	0.423058	0.41919	0.408965		-1470	0.320699	0.310837		-1470	0.261507	0.277282
Lda01	23520591	0.569431	0.428571	0.35964									-4460	0.387663	0.424875	0.4178	0.408832		-1460	0.321124	0.310875		-1460	0.260239	0.275254
Lda01	25025997	0.568432	0.431568	0.360639									-4450	0.387467	0.425967	0.417557	0.409034		-1450	0.322244	0.309395		-1450	0.260475	0.275131
Lda01	27180605	0.566434	0.435564	0.358641									-4440	0.386887	0.426532	0.415905	0.408513		-1440	0.320193	0.310473		-1440	0.261404	0.276358
Lda01	29934827	0.569431	0.435564	0.357642									-4430	0.385947	0.427228	0.414861	0.408081		-1430	0.316994	0.311981		-1430	0.262774	0.278531
Lda01	33096461	0.567433	0.43956	0.356643									-4420	0.385175	0.428327	0.414523	0.408036		-1420	0.313218	0.31354		-1420	0.267088	0.28104
Lda01	34521332	0.568432	0.441558	0.357642									-4410	0.383351	0.428932	0.413909	0.407344		-1410	0.310306	0.314962		-1410	0.270171	0.285369
Lda01	37199015	0.571429	0.437562	0.356643									-4400	0.382477	0.42961	0.413168	0.407009		-1400	0.307252	0.316936		-1400	0.270722	0.289022
Lda01	40881734	0.573427	0.438561	0.355644									-4390	0.380728	0.428675	0.412771	0.405933		-1390	0.30308	0.319024		-1390	0.272093	0.292455
Lda01	43462480	0.572428	0.441558	0.357642									-4380	0.379229	0.428189	0.412541	0.405131		-1380	0.302524	0.321121		-1380	0.274355	0.293817
Lda01	44725957	0.569431	0.440559	0.356643									-4370	0.378255	0.428027	0.41244	0.404675		-1370	0.299886	0.323687		-1370	0.275865	0.295905
Lda01	45477875	0.57043	0.43956	0.353646									-4360	0.377334	0.428134	0.41194	0.404178		-1360	0.297292	0.328138		-1360	0.278544	0.295873
Lda01	46358952	0.567433	0.440559	0.356643									-4350	0.376506	0.427597	0.410889	0.403371		-1350	0.294755	0.330651		-1350	0.278992	0.295476
Lda01	46830216	0.566434	0.444555	0.356643									-4340	0.375661	0.426597	0.408574	0.402031		-1340	0.294331	0.331259		-1340	0.279142	0.294752
Lda01	47244923	0.561439	0.443556	0.360639									-4330	0.374445	0.426063	0.406465	0.400773		-1330	0.293553	0.331402		-1330	0.278205	0.296174
Lda01	47717377	0.558442	0.444555	0.364635									-4320	0.373473	0.425497	0.405151	0.399832		-1320	0.293515	0.331593		-1320	0.277516	0.297101
Lda01	48099663	0.552448	0.44955	0.36963									-4310	0.373015	0.424883	0.403431	0.398951		-1310	0.293565	0.330951		-1310	0.276542	0.296706
Lda01	48453091	0.555445	0.453546	0.370629									-4300	0.371925	0.423756	0.401381	0.397561		-1300	0.293477	0.33		-1300	0.275114	0.296174
Lda01	48841079	0.557443	0.451548	0.367632									-4290	0.370593	0.422118	0.400246	0.396202		-1290	0.29406	0.329546		-1290	0.274165	0.296516
Lda01	49039949	0.558442	0.450549	0.370629									-4280	0.370207	0.421775	0.398923	0.395549		-1280	0.295037	0.326534		-1280	0.27393	0.29752
Lda01	49154079	0.56044	0.44955	0.370629									-4270	0.369398	0.422986	0.398568	0.395543		-1270	0.295323	0.324783		-1270	0.273224	0.299055
Lda01	49663912	0.559441	0.453546	0.368631									-4260	0.368853	0.423978	0.39815	0.395522		-1260	0.294446	0.322996		-1260	0.27209	0.302255
Lda01	50030224	0.561439	0.452547	0.363636									-4250	0.368801	0.42511	0.39799	0.395815		-1250	0.293875	0.32296		-1250	0.271431	0.304863
Lda01	50227869	0.561439	0.452547	0.365634									-4240	0.369318	0.425964	0.398461	0.396436		-1240	0.292878	0.323718		-1240	0.270892	0.30546
Lda01	50438532	0.562438	0.451548	0.367632									-4230	0.369186	0.426094	0.398092	0.396336		-1230	0.290958	0.324144		-1230	0.271927	0.305918
Lda01	50664452	0.567433	0.452547	0.365634									-4220	0.368675	0.426044	0.397732	0.396019		-1220	0.28989	0.326445		-1220	0.272571	0.308655
Lda01	50968043	0.574426	0.452547	0.364635									-4210	0.36824	0.425578	0.39803	0.395792		-1210	0.289724	0.328689		-1210	0.274453	0.31
Lda01	51350849	0.58042	0.454545	0.361638									-4200	0.3676	0.425592	0.396459	0.395059		-1200	0.288165	0.331002		-1200	0.274536	0.311248
Lda01	51621570	0.585415	0.454545	0.360639									-4190	0.368274	0.425786	0.396044	0.395247		-1190	0.28674	0.33186		-1190	0.274889	0.310916
Lda01	52243337	0.59041	0.456543	0.356643									-4180	0.36894	0.425323	0.395924	0.395317		-1180	0.285347	0.332282		-1180	0.275533	0.310292
Lda01	52889911	0.597403	0.456543	0.353646									-4170	0.368609	0.424445	0.39595	0.394903		-1170	0.285309	0.33258		-1170	0.275663	0.311206
Lda01	53595057	0.601399	0.452547	0.361638									-4160	0.367464	0.423486	0.396353	0.394269		-1160	0.28462	0.333457		-1160	0.276453	0.310798
Lda01	54044548	0.605395	0.450549	0.367632									-4150	0.367181	0.422618	0.39637	0.3939		-1150	0.283953	0.333115		-1150	0.27628	0.31144
Lda01	54727053	0.601399	0.447552	0.371628									-4140	0.366837	0.421844	0.395905	0.393383		-1140	0.28391	0.331429		-1140	0.2751	0.312918
Lda01	55025903	0.599401	0.447552	0.373626									-4130	0.365634	0.421599	0.396431	0.39299		-1130	0.284432	0.330776		-1130	0.274522	0.314494
Lda01	55699206	0.603397	0.447552	0.370629									-4120	0.364989	0.421716	0.39767	0.393141		-1120	0.282527	0.329453		-1120	0.272659	0.315301
Lda01	56607597	0.601399	0.446553	0.377622									-4110	0.364234	0.420921	0.398551	0.392876		-1110	0.280358	0.327919		-1110	0.270376	0.31732
Lda01	57456228	0.603397	0.443556	0.384615									-4100	0.363978	0.421654	0.400008	0.39344		-1100	0.2805	0.325782		-1100	0.267554	0.319961
Lda01	57893711	0.603397	0.442557	0.390609									-4090	0.362535	0.421328	0.402006	0.393379		-1090	0.280356	0.324046		-1090	0.264528	0.323702
Lda01	58299883	0.605395	0.443556	0.394605									-4080	0.362155	0.420924	0.403881	0.393688		-1080	0.279504	0.323874		-1080	0.261945	0.3261
Lda01	58592364	0.606394	0.44955	0.393606									-4070	0.361644	0.420011	0.40476	0.39347		-1070	0.280478	0.324031		-1070	0.259882	0.327803
Lda01	59406403	0.602398	0.453546	0.398601									-4060	0.361289	0.419542	0.405658	0.393433		-1060	0.27924	0.32247		-1060	0.257339	0.33174
Lda01	60977541	0.6004	0.457542	0.402597									-4050	0.361314	0.419484	0.405924	0.393493		-1050	0.278131	0.321861		-1050	0.256094	0.33179
Lda01	62758211	0.595405	0.465534	0.410589									-4040	0.361782	0.418843	0.406141	0.393525		-1040	0.277231	0.321478		-1040	0.257549	0.331025
Lda01	74884561	0.596404	0.470529	0.418581									-4030	0.362548	0.418173	0.405958	0.39353		-1030	0.276004	0.319532		-1030	0.257171	0.330664
Lda01	80887871	0.594406	0.473526	0.426573									-4020	0.363349	0.418025	0.40611	0.393824		-1020	0.275149	0.318391		-1020	0.257394	0.328826
Lda01	82238785	0.601399	0.478521	0.425574									-4010	0.364085	0.417296	0.405845	0.393781		-1010	0.275044	0.316569		-1010	0.257582	0.326057
Lda01	84827281	0.601399	0.480519	0.427572									-4000	0.364283	0.415806	0.404444	0.392935		-1000	0.273566	0.314683		-1000	0.260651	0.323358
Lda01	85458420	0.594406	0.485514	0.432567									-3990	0.365445	0.41297	0.403833	0.392282		-990	0.27292	0.313671		-990	0.262849	0.320527
Lda01	86018949	0.592408	0.488511	0.437562									-3980	0.366691	0.41186	0.402517	0.391991		-980	0.270733	0.312436		-980	0.265305	0.315508
Lda01	87374093	0.588412	0.491508	0.444555									-3970	0.367708	0.410385	0.401876	0.391703		-970	0.268866	0.309966		-970	0.268152	0.310224
Lda01	87921972	0.582418	0.496503	0.450549									-3960	0.367994	0.408805	0.401253	0.391108		-960	0.266777	0.311024		-960	0.270475	0.307439
Lda01	88335651	0.582418	0.498501	0.44955									-3950	0.367864	0.406241	0.400655	0.390059		-950	0.264852	0.309386		-950	0.272966	0.304562
Lda01	88616123	0.58042	0.498501	0.44955									-3940	0.368287	0.404186	0.400133	0.389408		-940	0.264167	0.306905		-940	0.274829	0.302756
Lda01	89207449	0.579421	0.496503	0.451548									-3930	0.368705	0.403764	0.39998	0.389392		-930	0.26309	0.304771		-930	0.276844	0.299592
Lda01	89420393	0.577423	0.494505	0.452547									-3920	0.368364	0.402107	0.399176	0.388501		-920	0.262535	0.302521		-920	0.280833	0.2982
Lda01	89967523	0.576424	0.491508	0.456543									-3910	0.368567	0.401915	0.398914	0.388445		-910	0.262569	0.298956		-910	0.283409	0.296234
Lda01	90278677	0.574426	0.48951	0.462537									-3900	0.368421	0.401579	0.398731	0.388237		-900	0.262882	0.295815		-900	0.284442	0.293796
Lda01	90476776	0.569431	0.490509	0.465534									-3890	0.368638	0.401373	0.399482	0.38849		-890	0.262837	0.294353		-890	0.286106	0.291753
Lda01	90659301	0.569431	0.484515	0.468531									-3880	0.368849	0.400613	0.400927	0.388762		-880	0.263979	0.293434		-880	0.287108	0.292011
Lda01	91021272	0.563437	0.481518	0.473526									-3870	0.368664	0.40038	0.401938	0.388912		-870	0.264836	0.292174		-870	0.288019	0.293223
Lda01	91235799	0.557443	0.477522	0.480519									-3860	0.368246	0.400891	0.403014	0.389228		-860	0.265534	0.290768		-860	0.287932	0.293738
Lda01	91619459	0.551449	0.481518	0.482517									-3850	0.367757	0.401187	0.403168	0.389175		-850	0.266207	0.290233		-850	0.288143	0.294475
Lda01	91835822	0.548452	0.481518	0.481518									-3840	0.367453	0.400235	0.402777	0.388627		-840	0.26957	0.290582		-840	0.287836	0.295541
Lda01	92048306	0.548842	0.480363	0.482377									-3830	0.367476	0.39856	0.401942	0.387851		-830	0.271426	0.291161		-830	0.288172	0.297376
Lda01	92359858	0.548321	0.483215	0.48118									-3820	0.367482	0.397683	0.401764	0.387512		-820	0.270819	0.291287		-820	0.285807	0.298154
Lda01	92664456	0.546763	0.483042	0.479959									-3810	0.36738	0.39595	0.401322	0.386779		-810	0.271429	0.292484		-810	0.283852	0.298982
Lda01	92857354	0.547248	0.481828	0.481828									-3800	0.366831	0.39492	0.401064	0.386152		-800	0.271966	0.293711		-800	0.281165	0.301633
Lda01	93026718	0.545645	0.483736	0.482686									-3790	0.366355	0.394245	0.399817	0.385385		-790	0.273271	0.293607		-790	0.279262	0.304928
Lda01	93633496	0.542948	0.482503	0.484624									-3780	0.365799	0.394325	0.400152	0.385292		-780	0.274932	0.292115		-780	0.275901	0.308478
Lda01	93768400	0.540193	0.482315	0.483387									-3770	0.365907	0.393837	0.399205	0.384883		-770	0.276424	0.291295		-770	0.27364	0.311214
Lda01	94014418	0.539545	0.485374	0.48104									-3760	0.365849	0.39336	0.398377	0.384456		-760	0.277804	0.291131		-760	0.271152	0.314022
Lda01	94217041	0.538883	0.486309	0.483023									-3750	0.366076	0.393133	0.398111	0.384388		-750	0.281212	0.291082		-750	0.268907	0.316757
Lda01	94389495	0.538206	0.48505	0.483942									-3740	0.365513	0.393677	0.398304	0.384396		-740	0.28298	0.291459		-740	0.26694	0.318192
Lda01	94511723	0.538634	0.481523	0.486002									-3730	0.364617	0.393551	0.397974	0.383914		-730	0.282936	0.290656		-730	0.265336	0.31764
Lda01	94626420	0.537939	0.481314	0.488109									-3720	0.364373	0.393181	0.398282	0.383795		-720	0.283993	0.290408		-720	0.266148	0.31623
Lda01	94754729	0.536082	0.479954	0.487973									-3710	0.36403	0.393422	0.397828	0.383615		-710	0.28413	0.290408		-710	0.266547	0.314552
Lda01	94908035	0.534183	0.478563	0.486674									-3700	0.362164	0.393629	0.397341	0.382811		-700	0.283417	0.291142		-700	0.269857	0.312701
Lda01	95004383	0.535756	0.479484	0.483001									-3690	0.361071	0.393737	0.397357	0.382442		-690	0.281364	0.291268		-690	0.271696	0.311771
Lda01	95192379	0.534994	0.476868	0.487544									-3680	0.359265	0.393923	0.397389	0.38182		-680	0.279185	0.293187		-680	0.273725	0.310698
Lda01	95353625	0.536615	0.47539	0.487395									-3670	0.357946	0.394139	0.397799	0.381511		-670	0.277375	0.295902		-670	0.27589	0.310948
Lda01	95568364	0.53706	0.472661	0.488457									-3660	0.356873	0.394778	0.397975	0.381363		-660	0.274354	0.298455		-660	0.277567	0.310716
Lda01	95668437	0.539975	0.471095	0.489545									-3650	0.354993	0.394208	0.398146	0.380516		-650	0.271689	0.300829		-650	0.27922	0.309696
Lda01	95852548	0.536737	0.474471	0.493151									-3640	0.353275	0.395093	0.39845	0.380233		-640	0.269354	0.303122		-640	0.28156	0.309125
Lda01	95962108	0.537201	0.477932	0.494325									-3630	0.352224	0.396058	0.398769	0.380241		-630	0.268515	0.305203		-630	0.282748	0.310536
Lda01	96016705	0.537676	0.47765	0.492976									-3620	0.351792	0.39652	0.398904	0.380273		-620	0.268536	0.306916		-620	0.282553	0.312228
Lda01	96106287	0.538163	0.482536	0.490298									-3610	0.351752	0.397485	0.398755	0.380515		-610	0.267406	0.307751		-610	0.28069	0.314405
Lda01	96300877	0.537353	0.479685	0.494102									-3600	0.351837	0.399072	0.398601	0.381028		-600	0.26711	0.309612		-600	0.279046	0.316966
Lda01	96400998	0.539177	0.478088	0.498008									-3590	0.352312	0.400191	0.398416	0.381521		-590	0.267143	0.312298		-590	0.276767	0.318856
Lda01	96527151	0.539704	0.475101	0.496635									-3580	0.352364	0.400795	0.397875	0.381565		-580	0.267685	0.313839		-580	0.272557	0.319877
Lda01	96665503	0.536153	0.469304	0.497954									-3570	0.352252	0.400743	0.397837	0.38149		-570	0.269362	0.315565		-570	0.268222	0.318664
Lda01	96823524	0.536653	0.471646	0.499308									-3560	0.352607	0.400187	0.397311	0.381288		-560	0.27	0.316554		-560	0.265018	0.317723
Lda01	97024399	0.535764	0.475456	0.497896									-3550	0.353768	0.399905	0.396948	0.381542		-550	0.27219	0.31649		-550	0.26206	0.31715
Lda01	97104148	0.534851	0.473684	0.500711									-3540	0.355089	0.399462	0.39705	0.381931		-540	0.273801	0.315266		-540	0.258926	0.317378
Lda01	97222249	0.531025	0.47619	0.505051									-3530	0.355512	0.398752	0.39654	0.381715		-530	0.275879	0.31382		-530	0.257012	0.318901
Lda01	97350901	0.528551	0.475842	0.510981									-3520	0.35563	0.398245	0.396205	0.381487		-520	0.277932	0.312853		-520	0.255888	0.318435
Lda01	97465440	0.523031	0.478455	0.518574									-3510	0.355929	0.398099	0.395436	0.381326		-510	0.280406	0.311632		-510	0.256485	0.318017
Lda01	97654138	0.515837	0.481146	0.526395									-3500	0.356135	0.397951	0.395089	0.381259		-500	0.281948	0.310335		-500	0.258301	0.317009
Lda01	97997828	0.517611	0.476263	0.532925									-3490	0.356293	0.397761	0.394352	0.381032		-490	0.283231	0.310287		-490	0.259667	0.316504
Lda01	98073287	0.511664	0.475894	0.538103									-3480	0.356797	0.397829	0.394301	0.381231		-480	0.284237	0.308931		-480	0.263164	0.3156
Lda01	98154916	0.510269	0.473934	0.546603									-3470	0.35636	0.398622	0.39435	0.38131		-470	0.28375	0.306794		-470	0.265899	0.314774
Lda01	98370693	0.505618	0.47512	0.552167									-3460	0.35618	0.398152	0.393977	0.380985		-460	0.283987	0.304785		-460	0.266446	0.313293
Lda01	98527525	0.502447	0.469821	0.556281									-3450	0.356146	0.398	0.39336	0.380752		-450	0.282661	0.303365		-450	0.267003	0.312461
Lda01	98615838	0.504146	0.462687	0.562189									-3440	0.355231	0.398584	0.39353	0.380617		-440	0.279984	0.30303		-440	0.266187	0.309619
Lda01	98715869	0.499157	0.462057	0.56661									-3430	0.354789	0.398036	0.39364	0.380313		-430	0.277127	0.301131		-430	0.266205	0.305761
Lda01	98882256	0.497427	0.454545	0.567753									-3420	0.354872	0.39854	0.394865	0.38087		-420	0.275817	0.298933		-420	0.267116	0.302145
Lda01	98987553	0.490401	0.450262	0.572426									-3410	0.355479	0.398597	0.397045	0.381777		-410	0.272173	0.297564		-410	0.268172	0.298362
Lda01	99175948	0.484902	0.454707	0.573712									-3400	0.355327	0.399136	0.39843	0.382293		-400	0.269073	0.294976		-400	0.268138	0.296059
Lda01	99303137	0.479204	0.457505	0.578662									-3390	0.355785	0.398897	0.400493	0.38302		-390	0.265799	0.293281		-390	0.26731	0.293253
Lda01	99449927	0.473297	0.453039	0.58011									-3380	0.356221	0.398722	0.402914	0.38385		-380	0.262827	0.291537		-380	0.266076	0.29136
Lda01	99717484	0.472795	0.448405	0.58349									-3370	0.356498	0.398802	0.40384	0.384238		-370	0.260144	0.291157		-370	0.265473	0.289105
Lda01	99839863	0.472275	0.443595	0.590822									-3360	0.357751	0.399189	0.403914	0.384867		-360	0.256949	0.290016		-360	0.264416	0.287074
Lda01	99976145	0.471735	0.444444	0.590643									-3350	0.358114	0.399533	0.405286	0.385532		-350	0.25393	0.288003		-350	0.263144	0.285095
Lda01	100167543	0.467197	0.441352	0.596421									-3340	0.359128	0.399368	0.406923	0.386352		-340	0.250911	0.285895		-340	0.261338	0.283391
Lda02	909370	0.604331	0.385827	0.312992									-3330	0.359656	0.399636	0.407675	0.38685		-330	0.248227	0.284612		-330	0.259026	0.281652
Lda02	2134603	0.604247	0.388031	0.318533									-3320	0.360151	0.399562	0.407582	0.387011		-320	0.245367	0.282437		-320	0.257675	0.278107
Lda02	2758434	0.604167	0.390152	0.325758									-3310	0.360316	0.39853	0.407089	0.386581		-310	0.24362	0.279051		-310	0.256843	0.273144
Lda02	12293734	0.604089	0.394052	0.328996									-3300	0.360194	0.396761	0.406231	0.385695		-300	0.242185	0.274383		-300	0.25587	0.267921
Lda02	13938829	0.604015	0.395985	0.330292									-3290	0.361362	0.394807	0.405549	0.385323		-290	0.239555	0.269367		-290	0.254488	0.263058
Lda02	15326671	0.598566	0.399642	0.333333									-3280	0.361246	0.392947	0.405273	0.384598		-280	0.236302	0.264636		-280	0.252406	0.257603
Lda02	22606479	0.602113	0.401408	0.336268									-3270	0.361056	0.391521	0.406003	0.384281		-270	0.233524	0.259066		-270	0.249795	0.25286
Lda02	22993246	0.600346	0.403114	0.3391									-3260	0.360534	0.390694	0.40632	0.383913		-260	0.230143	0.253639		-260	0.245656	0.247094
Lda02	24027397	0.602041	0.404762	0.341837									-3250	0.36017	0.390211	0.405043	0.383239		-250	0.224492	0.24856		-250	0.240799	0.241282
Lda02	24307480	0.600334	0.408027	0.341137									-3240	0.360407	0.389898	0.404325	0.383009		-240	0.218317	0.242737		-240	0.235833	0.234872
Lda02	24930131	0.603618	0.407895	0.345395									-3230	0.360586	0.389422	0.404244	0.382895		-230	0.21181	0.236709		-230	0.229235	0.228068
Lda02	25537396	0.60356	0.409385	0.346278									-3220	0.360509	0.388951	0.403347	0.382455		-220	0.20327	0.230205		-220	0.221276	0.220544
Lda02	25899618	0.598726	0.417197	0.343949									-3210	0.360107	0.388219	0.403449	0.382096		-210	0.194787	0.223286		-210	0.210986	0.214184
Lda02	26412786	0.601881	0.416928	0.340125									-3200	0.359669	0.387714	0.40305	0.381647		-200	0.186051	0.216367		-200	0.200051	0.207194
Lda02	26763513	0.603395	0.421296	0.339506									-3190	0.359272	0.387092	0.401685	0.380885		-190	0.176761	0.209494		-190	0.189439	0.201494
Lda02	27288897	0.601824	0.424012	0.341945									-3180	0.359002	0.386169	0.400518	0.380129		-180	0.166714	0.201341		-180	0.178367	0.192445
Lda02	27650583	0.603293	0.426647	0.341317									-3170	0.359158	0.385036	0.398892	0.379338		-170	0.15545	0.192571		-170	0.165833	0.181324
Lda02	28048845	0.60767	0.427729	0.336283									-3160	0.359063	0.384176	0.397579	0.378617		-160	0.144945	0.182871		-160	0.153316	0.168608
Lda02	29024901	0.613372	0.428779	0.331395									-3150	0.359028	0.382809	0.396239	0.377763		-150	0.134976	0.171845		-150	0.140255	0.155093
Lda02	32789137	0.617479	0.428367	0.330946									-3140	0.358678	0.381095	0.394209	0.376486		-140	0.124787	0.159621		-140	0.128438	0.141698
Lda02	33428773	0.614407	0.426554	0.334746									-3130	0.358335	0.379897	0.393526	0.375767		-130	0.113559	0.146009		-130	0.115756	0.128659
Lda02	33702730	0.611421	0.428969	0.337047									-3120	0.357955	0.378947	0.39293	0.375127		-120	0.102976	0.132177		-120	0.103582	0.116248
Lda02	34150803	0.607143	0.429945	0.337912									-3110	0.357623	0.378361	0.391932	0.374516		-110	0.0923465	0.118959		-110	0.092292	0.104143
Lda02	34346400	0.602981	0.428184	0.344173									-3100	0.357535	0.378636	0.391515	0.374438		-100	0.0813386	0.10683		-100	0.0807458	0.0926146
Lda02	34695064	0.601604	0.429144	0.34492									-3090	0.357505	0.378454	0.39134	0.374311
Lda02	34912297	0.600264	0.431398	0.345646									-3080	0.357145	0.377986	0.390852	0.373881
Lda02	35064715	0.597656	0.432292	0.346354									-3070	0.356807	0.378081	0.39004	0.373531
Lda02	35298459	0.598972	0.434447	0.3509									-3060	0.356357	0.377562	0.389801	0.37312
Lda02	35473014	0.596447	0.436548	0.348985									-3050	0.3557	0.378118	0.388931	0.372788
Lda02	35799492	0.596491	0.438596	0.345865									-3040	0.355782	0.378601	0.389322	0.373088
Lda02	36250589	0.597772	0.435644	0.344059									-3030	0.356278	0.378339	0.389271	0.373183
Lda02	36440634	0.596577	0.433985	0.345966									-3020	0.356595	0.378209	0.388898	0.373156
Lda02	36935658	0.596618	0.434783	0.347826									-3010	0.356961	0.378291	0.388456	0.373195
Lda02	37162570	0.597852	0.436754	0.353222									-3000	0.357014	0.377849	0.388622	0.373121
Lda02	37330064	0.597877	0.4375	0.357311									-2990	0.356597	0.376992	0.38809	0.37253
Lda02	37499228	0.601399	0.434732	0.353147									-2980	0.356668	0.376549	0.38857	0.372561
Lda02	37703119	0.603687	0.432028	0.349078									-2970	0.35671	0.376688	0.389381	0.372866
Lda02	38137412	0.604784	0.430524	0.346241									-2960	0.356736	0.376564	0.389064	0.372754
Lda02	38273569	0.602477	0.43018	0.344595									-2950	0.356632	0.376794	0.388804	0.372713
Lda02	38511783	0.60245	0.430958	0.340757									-2940	0.356626	0.376992	0.389122	0.372864
Lda02	38657180	0.596916	0.435022	0.338106									-2930	0.356148	0.377723	0.390252	0.373251
Lda02	38792114	0.595861	0.433551	0.339869									-2920	0.356356	0.376824	0.390732	0.373192
Lda02	39119425	0.59375	0.434267	0.341595									-2910	0.356578	0.376732	0.390624	0.373214
Lda02	39339559	0.589552	0.432836	0.345416									-2900	0.35703	0.376717	0.38991	0.373176
Lda02	39508403	0.585443	0.433544	0.347046									-2890	0.356951	0.376849	0.390231	0.373289
Lda02	39778386	0.584551	0.43215	0.349687									-2880	0.356631	0.376215	0.389766	0.372828
Lda02	39922796	0.583678	0.432851	0.353306									-2870	0.356228	0.376575	0.389872	0.372809
Lda02	40097708	0.583845	0.433538	0.351738									-2860	0.355599	0.3763	0.389428	0.37235
Lda02	40276538	0.581984	0.435223	0.352227									-2850	0.354755	0.376103	0.388483	0.371686
Lda02	40633969	0.582164	0.435872	0.353707									-2840	0.353486	0.37492	0.387941	0.370652
Lda02	40776290	0.578422	0.437562	0.35964									-2830	0.35283	0.374615	0.387693	0.370222
Lda02	40862968	0.574426	0.436563	0.366633									-2820	0.352245	0.373882	0.38758	0.369733
Lda02	40991842	0.572428	0.435564	0.373626									-2810	0.350749	0.373353	0.387566	0.368997
Lda02	41134619	0.57043	0.432567	0.37962									-2800	0.350277	0.371888	0.387615	0.368357
Lda02	41327662	0.565435	0.437562	0.382617									-2790	0.350052	0.370659	0.387443	0.367823
Lda02	41454968	0.564436	0.441558	0.387612									-2780	0.349353	0.370047	0.387273	0.367294
Lda02	41577428	0.568432	0.447552	0.386613									-2770	0.349477	0.36887	0.387	0.366872
Lda02	41757703	0.567433	0.450549	0.391608									-2760	0.349949	0.368316	0.386452	0.366714
Lda02	41897947	0.569431	0.451548	0.391608									-2750	0.350453	0.367415	0.38542	0.366308
Lda02	42053857	0.565435	0.455544	0.393606									-2740	0.350146	0.367149	0.384555	0.365847
Lda02	42198252	0.565435	0.458541	0.396603									-2730	0.350309	0.366547	0.38396	0.365539
Lda02	42386864	0.566434	0.456543	0.400599									-2720	0.350192	0.366411	0.383079	0.365183
Lda02	42533480	0.562438	0.454545	0.403596									-2710	0.350866	0.365947	0.382173	0.365026
Lda02	42656957	0.564436	0.457542	0.400599									-2700	0.350988	0.365633	0.381442	0.364746
Lda02	42826870	0.559441	0.45954	0.405594									-2690	0.351095	0.365367	0.380813	0.364514
Lda02	42945384	0.554446	0.45954	0.410589									-2680	0.35107	0.365409	0.380853	0.364519
Lda02	43084554	0.55045	0.45954	0.414585									-2670	0.351368	0.366635	0.380712	0.364986
Lda02	43173073	0.549451	0.458541	0.417582									-2660	0.351487	0.366827	0.38004	0.364899
Lda02	43375411	0.543457	0.461538	0.422577									-2650	0.350977	0.366746	0.380175	0.364717
Lda02	43528312	0.545455	0.462537	0.425574									-2640	0.350296	0.367182	0.380187	0.3646
Lda02	43648124	0.548452	0.464535	0.425574									-2630	0.34882	0.366731	0.381193	0.364182
Lda02	43730268	0.549451	0.472527	0.425574									-2620	0.347814	0.366581	0.382416	0.364111
Lda02	43869154	0.547453	0.475524	0.42957									-2610	0.346657	0.366336	0.383186	0.363819
Lda02	43997890	0.548452	0.480519	0.432567									-2600	0.345667	0.366401	0.384398	0.363815
Lda02	44108841	0.544456	0.47952	0.438561									-2590	0.345265	0.36636	0.385872	0.36408
Lda02	44283510	0.541459	0.47952	0.442557									-2580	0.344994	0.366305	0.387014	0.364298
Lda02	44417550	0.537463	0.480519	0.447552									-2570	0.344938	0.365501	0.387782	0.364252
Lda02	44521275	0.533467	0.47952	0.451548									-2560	0.344366	0.365851	0.38856	0.364375
Lda02	44610497	0.525475	0.481518	0.45954									-2550	0.344699	0.365512	0.389384	0.364653
Lda02	44774902	0.525475	0.480519	0.464535									-2540	0.344482	0.365014	0.390319	0.364686
Lda02	44970052	0.52048	0.481518	0.467532									-2530	0.344705	0.364695	0.391143	0.364911
Lda02	45111641	0.517483	0.481518	0.472527									-2520	0.344994	0.364003	0.390597	0.364651
Lda02	45263937	0.514486	0.480519	0.475524									-2510	0.344708	0.363084	0.390189	0.364115
Lda02	45375462	0.513487	0.482517	0.478521									-2500	0.344519	0.362359	0.389566	0.36361
Lda02	45615216	0.511489	0.481518	0.483516									-2490	0.344233	0.361117	0.388488	0.362773
Lda02	46388694	0.506494	0.484515	0.491508									-2480	0.344105	0.359962	0.386438	0.361739
Lda02	47123721	0.505495	0.48951	0.497502									-2470	0.344374	0.358547	0.384827	0.36091
Lda02	47707150	0.502498	0.488511	0.498501									-2460	0.344285	0.357016	0.383012	0.359841
Lda02	48874123	0.501499	0.490509	0.4995									-2450	0.344356	0.356013	0.381129	0.358987
Lda02	52347786	0.5005	0.491508	0.498501									-2440	0.343863	0.355042	0.378007	0.357567
Lda02	55673670	0.502498	0.492507	0.5005									-2430	0.343501	0.354142	0.375484	0.356381
Lda02	57669536	0.505495	0.491508	0.5005									-2420	0.344296	0.353337	0.373302	0.35578
Lda02	58223473	0.506494	0.490509	0.501499									-2410	0.34373	0.35348	0.370736	0.354848
Lda02	58640324	0.51049	0.487512	0.505495									-2400	0.344406	0.353052	0.367898	0.354135
Lda02	59190177	0.508492	0.48951	0.507493									-2390	0.344882	0.353798	0.36553	0.35386
Lda02	59794180	0.507493	0.483516	0.51049									-2380	0.345535	0.354283	0.363721	0.353731
Lda02	60120178	0.505495	0.483516	0.51049									-2370	0.345699	0.355073	0.361716	0.353456
Lda02	60767962	0.503497	0.486513	0.51049									-2360	0.346174	0.355316	0.358766	0.352852
Lda02	60980843	0.504496	0.484515	0.512488									-2350	0.345694	0.356044	0.357118	0.352419
Lda02	61901433	0.506494	0.484515	0.514486									-2340	0.345241	0.357888	0.35602	0.352513
Lda02	62459155	0.507493	0.488511	0.512488									-2330	0.344448	0.359926	0.355159	0.352609
Lda02	63028197	0.507493	0.488511	0.515485									-2320	0.34368	0.361237	0.353946	0.352384
Lda02	63452549	0.506494	0.48951	0.514486									-2310	0.342929	0.362227	0.353535	0.352303
Lda02	63739834	0.503497	0.486513	0.518482									-2300	0.342433	0.363486	0.353425	0.352491
Lda02	64009972	0.506494	0.483516	0.521479									-2290	0.341411	0.364842	0.353339	0.352515
Lda02	64257123	0.505495	0.484515	0.522478									-2280	0.341033	0.366167	0.353908	0.352972
Lda02	64627029	0.503497	0.483516	0.524476									-2270	0.340369	0.367552	0.354333	0.353287
Lda02	64887328	0.503497	0.483516	0.527473									-2260	0.339548	0.369011	0.354994	0.353635
Lda02	65318541	0.502498	0.484515	0.525475									-2250	0.339131	0.37039	0.355384	0.354029
Lda02	65682650	0.502498	0.486513	0.527473									-2240	0.338423	0.370345	0.355206	0.353699
Lda02	65936871	0.498501	0.485514	0.527473									-2230	0.338001	0.370424	0.355671	0.3537
Lda02	66187778	0.4995	0.484515	0.527473									-2220	0.336857	0.370336	0.355668	0.353227
Lda02	66398344	0.501499	0.480519	0.53047									-2210	0.336039	0.370207	0.356036	0.352987
Lda02	66527437	0.4995	0.481518	0.531469									-2200	0.334805	0.369592	0.354493	0.351875
Lda02	66745408	0.496503	0.480519	0.534466									-2190	0.333766	0.369381	0.354034	0.351273
Lda02	67021047	0.4995	0.47952	0.535465									-2180	0.333274	0.369128	0.354052	0.351007
Lda02	67243994	0.5005	0.481518	0.531469									-2170	0.332708	0.368968	0.353533	0.350596
Lda02	67471114	0.496503	0.481518	0.534466									-2160	0.33226	0.368708	0.353117	0.350222
Lda02	67640717	0.494505	0.480519	0.539461									-2150	0.331347	0.36817	0.353233	0.349734
Lda02	67982220	0.491	0.481	0.543									-2140	0.331369	0.367467	0.35304	0.349449
Lda02	68370376	0.490909	0.481818	0.543434									-2130	0.330929	0.366481	0.351652	0.348557
Lda02	68549628	0.492857	0.480612	0.542857									-2120	0.330776	0.36565	0.351812	0.348274
Lda02	68774690	0.493814	0.481443	0.54433									-2110	0.330986	0.364957	0.352558	0.348349
Lda02	69110793	0.496875	0.483333	0.542708									-2100	0.331407	0.363966	0.352741	0.348251
Lda02	69436532	0.496842	0.482105	0.543158									-2090	0.331211	0.36274	0.352531	0.347721
Lda02	69645485	0.495745	0.480851	0.545745									-2080	0.330008	0.36247	0.352277	0.347088
Lda02	69793246	0.497849	0.480645	0.546237									-2070	0.329034	0.360954	0.352044	0.346162
Lda02	69977526	0.495652	0.480435	0.545652									-2060	0.32799	0.359822	0.352095	0.34541
Lda02	70096064	0.495604	0.479121	0.548352									-2050	0.327165	0.358539	0.35212	0.344685
Lda02	70276515	0.495556	0.476667	0.553333									-2040	0.326352	0.357279	0.351703	0.34384
Lda02	70619411	0.493258	0.479775	0.557303									-2030	0.325443	0.356421	0.352111	0.343339
Lda02	70837002	0.492045	0.481818	0.559091									-2020	0.324536	0.355595	0.352027	0.342702
Lda02	71032867	0.490805	0.482759	0.558621									-2010	0.323388	0.354648	0.352119	0.341985
Lda02	71142090	0.489535	0.480233	0.556977									-2000	0.322849	0.35358	0.352196	0.341447
Lda02	71296460	0.487059	0.481176	0.554118									-1990	0.322851	0.352541	0.352085	0.341081
Lda02	71440682	0.483333	0.483333	0.560714									-1980	0.32292	0.35193	0.351939	0.34087
Lda02	71643377	0.479518	0.486747	0.56747									-1970	0.323314	0.351162	0.352414	0.340912
Lda02	71898749	0.476829	0.489024	0.573171									-1960	0.324062	0.351349	0.352711	0.341338
Lda02	72059583	0.476543	0.491358	0.577778									-1950	0.324925	0.351729	0.352968	0.341862
Lda02	72205361	0.47625	0.49	0.585									-1940	0.325786	0.35216	0.352865	0.342307
Lda02	72386315	0.479747	0.487342	0.591139									-1930	0.326834	0.352123	0.352804	0.342677
Lda02	72514716	0.479487	0.489744	0.59359									-1920	0.327333	0.351723	0.352297	0.342589
Lda02	72616534	0.481818	0.488312	0.594805									-1910	0.328045	0.351363	0.351744	0.342586
Lda02	72864394	0.485526	0.490789	0.593421									-1900	0.328177	0.351231	0.351515	0.342528
Lda02	73009275	0.489333	0.490667	0.594667									-1890	0.328728	0.350489	0.351423	0.342469
Lda02	73120444	0.489189	0.493243	0.593243									-1880	0.329225	0.349214	0.351309	0.342216
Lda02	73211858	0.487671	0.494521	0.593151									-1870	0.329813	0.348384	0.351175	0.34213
Lda02	73348113	0.4875	0.493056	0.598611									-1860	0.329411	0.347872	0.350191	0.341521
Lda02	73525928	0.487324	0.492958	0.6									-1850	0.32883	0.347172	0.349583	0.3409
Lda02	73649713	0.487143	0.492857	0.601429									-1840	0.327971	0.347286	0.34961	0.340619
Lda02	73783272	0.486957	0.491304	0.6									-1830	0.326881	0.347107	0.349066	0.33998
Lda02	73974224	0.486765	0.495588	0.598529									-1820	0.326318	0.346888	0.348937	0.339655
Lda02	74094806	0.483582	0.498507	0.597015									-1810	0.325564	0.347793	0.348604	0.339558
Lda02	74203929	0.483333	0.501515	0.595455									-1800	0.325156	0.34838	0.348383	0.339524
Lda02	74338918	0.484615	0.496923	0.6									-1790	0.324471	0.348958	0.348462	0.339459
Lda02	74469321	0.482812	0.496875	0.603125									-1780	0.324197	0.350506	0.347184	0.339475
Lda02	74717280	0.484127	0.492063	0.603175									-1770	0.323965	0.351972	0.346415	0.339634
Lda02	74877517	0.482258	0.48871	0.604839									-1760	0.323709	0.351953	0.345572	0.339289
Lda02	74993770	0.478689	0.491803	0.606557									-1750	0.324182	0.352731	0.344997	0.339543
Lda02	75151572	0.478333	0.495	0.603333									-1740	0.324815	0.352552	0.344057	0.339456
Lda02	75298486	0.472881	0.49322	0.605085									-1730	0.325172	0.352714	0.343977	0.339623
Lda02	75449055	0.475862	0.494828	0.603448									-1720	0.325763	0.353553	0.34347	0.339965
Lda02	75554185	0.477193	0.496491	0.605263									-1710	0.326066	0.353784	0.342913	0.33999
Lda02	75768236	0.475	0.492857	0.6125									-1700	0.326609	0.353564	0.342406	0.339979
Lda02	75962832	0.48	0.489091	0.612727									-1690	0.326347	0.353074	0.341943	0.339583
Lda02	76092139	0.487037	0.488889	0.611111									-1680	0.325762	0.352124	0.341003	0.338776
Lda02	76222946	0.49434	0.488679	0.609434									-1670	0.32506	0.351097	0.340493	0.338023
Lda02	76372740	0.5	0.492308	0.607692									-1660	0.324195	0.350142	0.339555	0.337111
Lda02	76529967	0.505882	0.490196	0.605882									-1650	0.32286	0.349454	0.338804	0.336161
Lda03	21771	0.52495	0.518962	0.443114									-1640	0.321548	0.34852	0.338211	0.335182
Lda03	123173	0.53229	0.518591	0.438356									-1630	0.320223	0.347437	0.337673	0.334165
Lda03	204907	0.52975	0.522073	0.431862									-1620	0.318847	0.346391	0.337833	0.333339
Lda03	302765	0.532957	0.52354	0.431262									-1610	0.317843	0.345233	0.337193	0.332392
Lda03	444246	0.532348	0.526802	0.434381									-1600	0.316684	0.343567	0.336974	0.331341
Lda03	542940	0.53539	0.526316	0.437387									-1590	0.315712	0.342677	0.335988	0.330399
Lda03	627998	0.534759	0.527629	0.43672									-1580	0.314748	0.341649	0.334872	0.329376
Lda03	717622	0.539405	0.530648	0.434326									-1570	0.313835	0.340925	0.334061	0.328559
Lda03	812931	0.540448	0.533563	0.433735									-1560	0.313448	0.34007	0.332666	0.327722
Lda03	901254	0.541455	0.539763	0.434856									-1550	0.312992	0.339173	0.33195	0.327041
Lda03	999889	0.547421	0.535774	0.43594									-1540	0.312034	0.338744	0.330565	0.326118
Lda03	1072388	0.546645	0.531915	0.435352									-1530	0.311632	0.337294	0.329837	0.325287
Lda03	1163965	0.552335	0.52818	0.431562									-1520	0.310503	0.336192	0.32924	0.324316
Lda03	1274925	0.557845	0.529319	0.427892									-1510	0.309113	0.335604	0.328745	0.323443
Lda03	1373599	0.561622	0.525741	0.429017									-1500	0.308354	0.335676	0.328037	0.322967
Lda03	1502908	0.560676	0.522273	0.43318									-1490	0.307898	0.335205	0.327654	0.322531
Lda03	1590093	0.559758	0.523449	0.435703									-1480	0.307839	0.335715	0.326758	0.322408
Lda03	1782455	0.561848	0.52459	0.433681									-1470	0.307407	0.336238	0.32708	0.322494
Lda03	1908077	0.562408	0.527166	0.436123									-1460	0.307065	0.335918	0.326824	0.32219
Lda03	2072500	0.562952	0.525326	0.434153									-1450	0.306655	0.335344	0.326455	0.321734
Lda03	2211530	0.563481	0.526391	0.433666									-1440	0.305971	0.335587	0.325958	0.321398
Lda03	2338774	0.563994	0.530239	0.43038									-1430	0.30547	0.335614	0.325503	0.321082
Lda03	2491222	0.565881	0.531207	0.432732									-1420	0.304805	0.335724	0.325166	0.320758
Lda03	2620442	0.564979	0.528044	0.433653									-1410	0.303993	0.335237	0.325406	0.320363
Lda03	2819025	0.568151	0.526316	0.434548									-1400	0.303277	0.334296	0.325862	0.319927
Lda03	2917731	0.569907	0.525965	0.435419									-1390	0.302333	0.334439	0.325699	0.319557
Lda03	3023212	0.56636	0.52431	0.438896									-1380	0.301858	0.334557	0.325389	0.319326
Lda03	3140881	0.566796	0.522698	0.439689									-1370	0.301353	0.333874	0.325023	0.318816
Lda03	3272208	0.568502	0.521127	0.440461									-1360	0.300287	0.334175	0.323823	0.318157
Lda03	3366712	0.567636	0.519595	0.442478									-1350	0.299095	0.333979	0.323417	0.317517
Lda03	3459001	0.56804	0.521848	0.443196									-1340	0.298157	0.333958	0.322075	0.316757
Lda03	3547150	0.565968	0.521578	0.443896									-1330	0.296778	0.334676	0.320876	0.31611
Lda03	3762476	0.560292	0.520097	0.448234									-1320	0.29549	0.334537	0.319588	0.315207
Lda03	3847045	0.56077	0.516245	0.447653									-1310	0.294072	0.334511	0.317688	0.314092
Lda03	4242229	0.563615	0.513674	0.448276									-1300	0.292471	0.333824	0.316084	0.312782
Lda03	4408389	0.565217	0.512338	0.450059									-1290	0.291552	0.332702	0.314674	0.311651
Lda03	4592854	0.569106	0.514518	0.449477									-1280	0.290777	0.331407	0.313911	0.310714
Lda03	4837992	0.56946	0.513203	0.450057									-1270	0.289759	0.329653	0.313214	0.309548
Lda03	5368598	0.568672	0.507378	0.452894									-1260	0.288993	0.327821	0.313158	0.30864
Lda03	5522082	0.563412	0.502806	0.457912									-1250	0.287621	0.326866	0.313453	0.307862
Lda03	5698536	0.566038	0.502775	0.45505									-1240	0.287018	0.325952	0.313932	0.307464
Lda03	5870899	0.565313	0.503842	0.454446									-1230	0.286577	0.324859	0.314525	0.307125
Lda03	6059690	0.566775	0.502714	0.456026									-1220	0.286693	0.323743	0.315373	0.307061
Lda03	6282684	0.568206	0.500537	0.456498									-1210	0.287293	0.322485	0.315231	0.306837
Lda03	6518165	0.57067	0.496281	0.458023									-1200	0.287566	0.321363	0.315628	0.306691
Lda03	6635548	0.574132	0.493165	0.45531									-1190	0.287698	0.320352	0.315946	0.3065
Lda03	6882888	0.57128	0.488033	0.457856									-1180	0.288167	0.319406	0.316446	0.306519
Lda03	7218495	0.569516	0.485067	0.45932									-1170	0.288358	0.318797	0.316956	0.306543
Lda03	7360879	0.569827	0.4842	0.458716									-1160	0.28864	0.318308	0.316878	0.306467
Lda03	7727078	0.568113	0.487386	0.459132									-1150	0.288903	0.317691	0.317058	0.306417
Lda03	8066824	0.568432	0.486513	0.460539									-1140	0.288887	0.31688	0.317548	0.306295
Lda03	8270793	0.568432	0.487512	0.460539									-1130	0.288865	0.315815	0.317578	0.305946
Lda03	8397778	0.572428	0.487512	0.45954									-1120	0.288592	0.315224	0.317437	0.305595
Lda03	8619170	0.57043	0.490509	0.454545									-1110	0.288265	0.314588	0.317138	0.305185
Lda03	8953626	0.568432	0.492507	0.44955									-1100	0.287695	0.314339	0.316713	0.304759
Lda03	9123807	0.565435	0.496503	0.445554									-1090	0.286714	0.314156	0.317269	0.304479
Lda03	9344237	0.565435	0.4995	0.440559									-1080	0.28577	0.314462	0.317179	0.304182
Lda03	9501253	0.564436	0.495504	0.436563									-1070	0.284823	0.314811	0.316838	0.30382
Lda03	9780899	0.564436	0.496503	0.436563									-1060	0.28387	0.314068	0.317118	0.303306
Lda03	10025824	0.569431	0.497502	0.42957									-1050	0.283321	0.313065	0.317809	0.302981
Lda03	10437302	0.571429	0.494505	0.431568									-1040	0.28292	0.312306	0.317159	0.302397
Lda03	10634750	0.569431	0.493506	0.434565									-1030	0.282411	0.310497	0.316866	0.301536
Lda03	11174909	0.573427	0.490509	0.438561									-1020	0.281906	0.308634	0.316502	0.300643
Lda03	11726793	0.579421	0.487512	0.438561									-1010	0.281539	0.307061	0.316152	0.299882
Lda03	11982509	0.572428	0.487512	0.440559									-1000	0.281491	0.305899	0.315167	0.29919
Lda03	12339229	0.565435	0.487512	0.445554									-990	0.282026	0.304838	0.313953	0.298706
Lda03	13565716	0.56044	0.488511	0.445554									-980	0.28214	0.303415	0.312662	0.29791
Lda03	14047670	0.553447	0.483516	0.442557									-970	0.282276	0.301683	0.311426	0.297045
Lda03	14378540	0.548452	0.47952	0.445554									-960	0.282403	0.30051	0.310686	0.296495
Lda03	15469321	0.549451	0.480519	0.445554									-950	0.28265	0.299187	0.309332	0.295776
Lda03	18255449	0.545455	0.480519	0.443556									-940	0.283414	0.297638	0.308337	0.29528
Lda03	18953254	0.546454	0.477522	0.443556									-930	0.284158	0.296879	0.307256	0.29501
Lda03	19397695	0.551449	0.474525	0.444555									-920	0.284978	0.296067	0.306092	0.294724
Lda03	21092496	0.554446	0.474525	0.445554									-910	0.285034	0.295632	0.304426	0.294121
Lda03	21967067	0.553447	0.472527	0.446553									-900	0.284775	0.295114	0.302596	0.293323
Lda03	23569279	0.553447	0.472527	0.443556									-890	0.284338	0.295059	0.301096	0.292697
Lda03	25446506	0.555445	0.473526	0.448551									-880	0.284056	0.295349	0.29959	0.292239
Lda03	26856672	0.559441	0.470529	0.446553									-870	0.283806	0.295302	0.298387	0.291772
Lda03	28248459	0.563437	0.465534	0.444555									-860	0.283705	0.295521	0.296846	0.291354
Lda03	31819579	0.563437	0.466533	0.445554									-850	0.283733	0.295836	0.295339	0.291027
Lda03	32583063	0.563437	0.466533	0.443556									-840	0.283483	0.295875	0.294047	0.290565
Lda03	33053080	0.56044	0.468531	0.441558									-830	0.283229	0.295828	0.293175	0.290201
Lda03	33308362	0.561439	0.464535	0.444555									-820	0.283025	0.29592	0.291842	0.289766
Lda03	33736359	0.566434	0.464535	0.445554									-810	0.282183	0.295816	0.291204	0.289221
Lda03	34116620	0.562438	0.464535	0.447552									-800	0.281631	0.296074	0.29136	0.289135
Lda03	34422456	0.565435	0.45954	0.451548									-790	0.281784	0.295941	0.291498	0.289193
Lda03	34936568	0.567433	0.455544	0.452547									-780	0.281899	0.295885	0.292378	0.289479
Lda03	36074217	0.567433	0.45954	0.450549									-770	0.281771	0.295896	0.293237	0.289684
Lda03	36865058	0.564436	0.463536	0.446553									-760	0.281145	0.295956	0.294069	0.289703
Lda03	37637515	0.564436	0.462537	0.443556									-750	0.28092	0.296637	0.294654	0.290005
Lda03	37804158	0.558442	0.466533	0.444555									-740	0.280881	0.297251	0.29528	0.290371
Lda03	38058657	0.558442	0.463536	0.446553									-730	0.280668	0.29781	0.295878	0.290643
Lda03	38353130	0.56044	0.462537	0.446553									-720	0.280717	0.299038	0.296482	0.291234
Lda03	38557190	0.564436	0.461538	0.446553									-710	0.280861	0.300033	0.297129	0.2918
Lda03	38825604	0.563437	0.461538	0.44955									-700	0.280814	0.300844	0.297821	0.292239
Lda03	39024703	0.564436	0.461538	0.450549									-690	0.280784	0.301124	0.298437	0.292503
Lda03	39308164	0.563437	0.460539	0.451548									-680	0.280668	0.301174	0.298764	0.292571
Lda03	39858606	0.561439	0.465534	0.452547									-670	0.280401	0.301299	0.299261	0.29265
Lda03	40030007	0.564436	0.462537	0.451548									-660	0.280139	0.301625	0.299471	0.292719
Lda03	40189843	0.568432	0.461538	0.454545									-650	0.280186	0.301796	0.299932	0.292924
Lda03	40308311	0.57043	0.462537	0.455544									-640	0.280036	0.301998	0.299972	0.292943
Lda03	40506674	0.569431	0.462537	0.458541									-630	0.279639	0.302056	0.300513	0.292966
Lda03	40629196	0.571429	0.461538	0.462537									-620	0.279365	0.301893	0.300083	0.292685
Lda03	40877016	0.569431	0.463536	0.462537									-610	0.278975	0.301049	0.299885	0.292208
Lda03	41150492	0.571429	0.460539	0.45954									-600	0.278625	0.301176	0.299925	0.292126
Lda03	41355904	0.567433	0.461538	0.457542									-590	0.278619	0.300793	0.300205	0.292078
Lda03	41648248	0.568432	0.456543	0.45954									-580	0.278451	0.300251	0.300651	0.291971
Lda03	41727222	0.568432	0.452547	0.460539									-570	0.278253	0.299925	0.300769	0.291825
Lda03	41789551	0.571429	0.445554	0.462537									-560	0.278429	0.299571	0.301167	0.291898
Lda03	41917867	0.569431	0.442557	0.45954									-550	0.278355	0.299171	0.301348	0.29179
Lda03	42012004	0.569431	0.43956	0.457542									-540	0.27864	0.298918	0.302224	0.292076
Lda03	42182516	0.571429	0.441558	0.456543									-530	0.278698	0.298545	0.303192	0.292259
Lda03	42322118	0.57043	0.441558	0.460539									-520	0.279009	0.298602	0.304114	0.292667
Lda03	42458492	0.569431	0.43956	0.463536									-510	0.279418	0.298746	0.3046	0.293007
Lda03	42611873	0.565435	0.440559	0.460539									-500	0.279434	0.298812	0.304949	0.293135
Lda03	42741616	0.566434	0.443556	0.455544									-490	0.279703	0.299166	0.304888	0.293338
Lda03	42912494	0.564436	0.442557	0.453546									-480	0.280192	0.299314	0.304552	0.293477
Lda03	43086897	0.565435	0.438561	0.450549									-470	0.280132	0.299169	0.30393	0.293228
Lda03	43603868	0.564436	0.435564	0.446553									-460	0.27978	0.299262	0.30318	0.292905
Lda03	43729497	0.564436	0.437562	0.442557									-450	0.278903	0.299184	0.302963	0.292474
Lda03	43906622	0.563508	0.4375	0.44254									-440	0.277672	0.299179	0.302402	0.291823
Lda03	44000347	0.564155	0.433809	0.44501									-430	0.276222	0.298732	0.301463	0.290844
Lda03	44089428	0.561728	0.432099	0.443416									-420	0.274546	0.298239	0.300371	0.289708
Lda03	44219561	0.56237	0.433472	0.443867									-410	0.272655	0.297669	0.29899	0.288385
Lda03	44309752	0.560924	0.432773	0.442227									-400	0.270217	0.296785	0.297521	0.286731
Lda03	44409599	0.559448	0.432059	0.442675									-390	0.267838	0.296083	0.29619	0.285196
Lda03	44587563	0.562232	0.432403	0.438841									-380	0.264828	0.295701	0.295189	0.283616
Lda03	44665416	0.561822	0.432755	0.438178									-370	0.262201	0.295164	0.294321	0.282175
Lda03	44785038	0.559211	0.433114	0.438596									-360	0.259568	0.294522	0.293109	0.280598
Lda03	44950365	0.560976	0.433481	0.435698									-350	0.257112	0.293718	0.291647	0.278963
Lda03	45141056	0.559417	0.431614	0.434978									-340	0.254606	0.292413	0.289811	0.277037
Lda03	45294333	0.561224	0.430839	0.43424									-330	0.252144	0.291051	0.288491	0.275251
Lda03	45399464	0.566514	0.431193	0.431193									-320	0.249787	0.289217	0.286985	0.273313
Lda03	45502333	0.566125	0.433875	0.430394									-310	0.247659	0.286919	0.285232	0.271238
Lda03	45649782	0.564554	0.434272	0.429577									-300	0.245532	0.284032	0.283353	0.268934
Lda03	46251210	0.562945	0.434679	0.427553									-290	0.243092	0.280277	0.280215	0.265871
Lda03	46425063	0.558894	0.43149	0.427885									-280	0.240099	0.275728	0.276712	0.262223
Lda03	46574943	0.558394	0.43309	0.427007									-270	0.236713	0.270288	0.27316	0.258131
Lda03	47005341	0.559113	0.437192	0.423645									-260	0.23243	0.26391	0.268947	0.253195
Lda03	47617353	0.563591	0.442643	0.417706									-250	0.227338	0.257153	0.263554	0.247481
Lda03	47901982	0.561869	0.441919	0.420455									-240	0.221827	0.249529	0.257613	0.241162
Lda03	48002035	0.561381	0.438619	0.421995									-230	0.215267	0.241201	0.250761	0.233945
Lda03	48378633	0.560881	0.439119	0.419689									-220	0.207816	0.232018	0.242866	0.225807
Lda03	48525633	0.559055	0.440945	0.417323									-210	0.19958	0.221859	0.233978	0.216762
Lda03	48748370	0.555851	0.445479	0.416223									-200	0.19052	0.21125	0.223641	0.206834
Lda03	48903904	0.551213	0.448787	0.41779									-190	0.18069	0.200538	0.21331	0.196576
Lda03	49033533	0.553279	0.454918	0.415301									-180	0.170236	0.188979	0.201653	0.185414
Lda03	49222906	0.556787	0.458449	0.411357									-170	0.15947	0.177168	0.18872	0.17368
Lda03	49477044	0.55618	0.460674	0.411517									-160	0.14838	0.164921	0.174963	0.161438
Lda03	49689291	0.55698	0.45584	0.410256									-150	0.136738	0.152006	0.160561	0.148582
Lda03	50007974	0.557803	0.456647	0.407514									-140	0.124977	0.138576	0.145843	0.135424
Lda03	50126259	0.558651	0.454545	0.412023									-130	0.113103	0.125147	0.130738	0.12211
Lda03	50275315	0.558036	0.452381	0.412202									-120	0.101721	0.111816	0.116096	0.109153
Lda03	50563105	0.555891	0.44864	0.416918									-110	0.0904873	0.0992952	0.10249	0.0968144
Lda03	50832380	0.556748	0.443252	0.421779									-100	0.0797792	0.0871674	0.0900132	0.085134
Lda03	51161186	0.557632	0.439252	0.428349									100	0.10208	0.110447	0.115813	0.10877
Lda03	51534850	0.556962	0.435127	0.433544									110	0.107241	0.11534	0.121364	0.113957
Lda03	51901428	0.554662	0.440514	0.437299									120	0.112098	0.119853	0.126578	0.118808
Lda03	52233958	0.55719	0.44281	0.436275									130	0.116407	0.124064	0.131751	0.123335
Lda03	53312615	0.551495	0.443522	0.440199									140	0.120846	0.128009	0.136529	0.127714
Lda03	53680885	0.550676	0.442568	0.442568									150	0.125187	0.131809	0.141191	0.131976
Lda03	54048497	0.54811	0.443299	0.443299									160	0.129491	0.13515	0.145488	0.135966
Lda03	54323265	0.545455	0.442308	0.444056									170	0.133217	0.13885	0.149528	0.139775
Lda03	54594076	0.539146	0.44306	0.44306									180	0.136808	0.142069	0.153392	0.143325
Lda03	55240335	0.543478	0.443841	0.438406									190	0.140073	0.145513	0.156962	0.146737
Lda03	55720697	0.553506	0.442804	0.433579									200	0.142948	0.148926	0.160379	0.149943
Lda03	56760970	0.56391	0.441729	0.434211									210	0.146052	0.152368	0.163395	0.153133
Lda03	58240004	0.574713	0.440613	0.43295									220	0.148463	0.155572	0.165732	0.155778
Lda03	59811067	0.583984	0.445312	0.431641									230	0.15039	0.158706	0.168157	0.15824
Lda03	60405654	0.583665	0.446215	0.426295									240	0.152142	0.161767	0.169994	0.160437
Lda04	1398012	0.573674	0.408644	0.442043									250	0.15367	0.164924	0.171508	0.162483
Lda04	1645585	0.574181	0.412331	0.447013									260	0.155511	0.167523	0.173075	0.16449
Lda04	2998631	0.570888	0.415879	0.451796									270	0.157479	0.170247	0.174454	0.166528
Lda04	3710746	0.573284	0.41744	0.44898									280	0.159273	0.172423	0.175406	0.168197
Lda04	4070975	0.571949	0.422587	0.448087									290	0.161381	0.17434	0.17609	0.169833
Lda04	4383449	0.567084	0.422182	0.447227									300	0.163261	0.17587	0.177133	0.171356
Lda04	5554592	0.56239	0.42355	0.45167									310	0.164626	0.177275	0.177875	0.17256
Lda04	5919289	0.564767	0.423143	0.452504									320	0.165886	0.178458	0.178853	0.173715
Lda04	6118314	0.563667	0.419355	0.453311									330	0.167723	0.179538	0.179698	0.175017
Lda04	6654096	0.554257	0.412354	0.457429									340	0.169704	0.18066	0.181093	0.17655
Lda04	6867657	0.54844	0.407225	0.461412									350	0.171599	0.181632	0.182555	0.178022
Lda04	7175164	0.546042	0.400646	0.455574									360	0.173356	0.183121	0.18409	0.179625
Lda04	7458295	0.5469	0.399046	0.45469									370	0.174641	0.184607	0.185679	0.181063
Lda04	8462814	0.543036	0.399061	0.456964									380	0.176073	0.185544	0.187298	0.182392
Lda04	8588411	0.542373	0.400616	0.459168									390	0.177705	0.187321	0.189849	0.184337
Lda04	8810201	0.544765	0.397572	0.459788									400	0.179554	0.188917	0.19219	0.186248
Lda04	9294448	0.544096	0.399103	0.457399									410	0.181358	0.190889	0.19443	0.188231
Lda04	9508335	0.549337	0.396171	0.458027									420	0.18325	0.192806	0.196489	0.190179
Lda04	9886601	0.552975	0.399129	0.460087									430	0.184951	0.194379	0.197988	0.191785
Lda04	10158161	0.556509	0.400572	0.456366									440	0.186005	0.196208	0.199685	0.193273
Lda04	10474875	0.559944	0.400564	0.455571									450	0.186923	0.197892	0.201465	0.194691
Lda04	10663823	0.561892	0.401947	0.452017									460	0.188546	0.199086	0.202361	0.195968
Lda04	10827902	0.563786	0.403292	0.44856									470	0.189893	0.200595	0.20373	0.197369
Lda04	11035345	0.565629	0.403248	0.449256									480	0.190758	0.202291	0.20437	0.198442
Lda04	11177405	0.567423	0.404539	0.451268									490	0.191737	0.203704	0.204986	0.199454
Lda04	11320428	0.56917	0.405797	0.447958									500	0.192785	0.205069	0.205615	0.200485
Lda04	11649564	0.572172	0.405722	0.447334									510	0.193499	0.206392	0.206418	0.201423
Lda04	11900881	0.573813	0.406932	0.449294									520	0.194305	0.207718	0.207346	0.202433
Lda04	12096854	0.574144	0.409379	0.451204									530	0.195534	0.209427	0.208374	0.203763
Lda04	12316380	0.574468	0.411765	0.451815									540	0.196775	0.210826	0.209796	0.205108
Lda04	12424581	0.574784	0.411619	0.45241									550	0.197913	0.212586	0.211554	0.206624
Lda04	12550299	0.573871	0.413919	0.454212									560	0.19892	0.214549	0.21362	0.208242
Lda04	12705322	0.572979	0.41737	0.454765									570	0.200452	0.216077	0.21551	0.20988
Lda04	12852581	0.573302	0.421931	0.456496									580	0.201806	0.21742	0.217755	0.211493
Lda04	12994207	0.574794	0.424028	0.454653									590	0.20341	0.218927	0.220138	0.213293
Lda04	13054224	0.577416	0.424913	0.451688									600	0.20461	0.220805	0.222438	0.215021
Lda04	13169119	0.574223	0.426928	0.447641									610	0.206981	0.22225	0.224006	0.216868
Lda04	13282302	0.567691	0.431172	0.448237									620	0.208878	0.224498	0.225358	0.218718
Lda04	13525772	0.561305	0.435321	0.448819									630	0.210559	0.226059	0.227385	0.220463
Lda04	13592347	0.558398	0.440489	0.450501									640	0.21231	0.227878	0.228812	0.222144
Lda04	13694141	0.555556	0.441144	0.448845									650	0.213959	0.229026	0.229991	0.223498
Lda04	13793469	0.556039	0.443961	0.449402									660	0.215304	0.230693	0.230747	0.224771
Lda04	13906936	0.557589	0.444564	0.449946									670	0.216276	0.23185	0.231773	0.225816
Lda04	14048333	0.559105	0.449414	0.447284									680	0.217721	0.232437	0.232809	0.226864
Lda04	14137442	0.558483	0.451001	0.443625									690	0.218969	0.233085	0.234726	0.228113
Lda04	14226889	0.558916	0.450469	0.444213									700	0.220124	0.233979	0.235878	0.22918
Lda04	14657434	0.561404	0.45098	0.447884									710	0.221447	0.234796	0.236928	0.230265
Lda04	14765254	0.563841	0.451481	0.445352									720	0.222681	0.23485	0.237512	0.230928
Lda04	14837264	0.565217	0.451972	0.445905									730	0.224227	0.235263	0.238926	0.232075
Lda04	14943997	0.566567	0.45045	0.445445									740	0.225754	0.235631	0.240214	0.233165
Lda04	15052517	0.565435	0.453546	0.448551									750	0.226775	0.236668	0.241203	0.234178
Lda04	15152047	0.567433	0.453546	0.451548									760	0.227589	0.23745	0.242145	0.235022
Lda04	15289309	0.565435	0.456543	0.455544									770	0.228535	0.23843	0.242981	0.23595
Lda04	15404543	0.565435	0.45954	0.456543									780	0.230406	0.239447	0.243362	0.237114
Lda04	15541556	0.566434	0.458541	0.458541									790	0.230683	0.240222	0.243805	0.237594
Lda04	15647405	0.564436	0.45954	0.456543									800	0.231724	0.240886	0.24417	0.238316
Lda04	15716159	0.563437	0.463536	0.455544									810	0.232653	0.241625	0.244292	0.238947
Lda04	15841781	0.562438	0.467532	0.458541									820	0.233158	0.24294	0.245063	0.239791
Lda04	15937555	0.558442	0.471528	0.456543									830	0.234019	0.244213	0.245159	0.240559
Lda04	16068924	0.555445	0.46953	0.45954									840	0.234959	0.244974	0.245104	0.24115
Lda04	16628486	0.557443	0.462537	0.45954									850	0.23558	0.245507	0.245838	0.241773
Lda04	16826967	0.554446	0.458541	0.463536									860	0.236106	0.245845	0.247103	0.242453
Lda04	16926746	0.548452	0.45954	0.464535									870	0.236437	0.245872	0.247886	0.242821
Lda04	16999393	0.543457	0.45954	0.467532									880	0.236985	0.24655	0.249077	0.243599
Lda04	17055422	0.541459	0.45954	0.465534									890	0.237453	0.247561	0.24989	0.244342
Lda04	17203101	0.538462	0.461538	0.464535									900	0.237669	0.24853	0.250556	0.24493
Lda04	17307885	0.538462	0.465534	0.458541									910	0.237855	0.249391	0.250963	0.245398
Lda04	17595633	0.533467	0.468531	0.463536									920	0.237914	0.250532	0.252224	0.24615
Lda04	17748399	0.538462	0.468531	0.462537									930	0.237858	0.250954	0.25325	0.246568
Lda04	17859198	0.541459	0.468531	0.462537									940	0.238042	0.250967	0.254757	0.247082
Lda04	17957047	0.537463	0.470529	0.457542									950	0.238367	0.251524	0.255758	0.247679
Lda04	18122279	0.533467	0.477522	0.450549									960	0.23968	0.252011	0.257098	0.24873
Lda04	18286920	0.532468	0.474525	0.450549									970	0.240507	0.252905	0.258105	0.249632
Lda04	18431253	0.532468	0.472527	0.447552									980	0.240561	0.253347	0.258975	0.250045
Lda04	18680609	0.53047	0.472527	0.440559									990	0.240504	0.254061	0.259901	0.250516
Lda04	18898437	0.53047	0.477522	0.436563									1000	0.241086	0.255285	0.261556	0.251613
Lda04	19102626	0.531469	0.480519	0.42957									1010	0.241565	0.255988	0.262777	0.252384
Lda04	19270456	0.532468	0.480519	0.428571									1020	0.241896	0.256404	0.263817	0.252947
Lda04	19473885	0.526474	0.478521	0.431568									1030	0.242442	0.257708	0.265172	0.253962
Lda04	19624895	0.527473	0.475524	0.427572									1040	0.243013	0.259288	0.266345	0.255029
Lda04	19814079	0.533467	0.473526	0.421578									1050	0.242861	0.26042	0.267067	0.255539
Lda04	20051201	0.534466	0.474525	0.41958									1060	0.243465	0.260888	0.267553	0.256065
Lda04	20303707	0.534466	0.47952	0.414585									1070	0.243383	0.260999	0.269042	0.256496
Lda04	20532138	0.538462	0.474525	0.408591									1080	0.2445	0.26133	0.270905	0.25758
Lda04	20789716	0.545455	0.476523	0.401598									1090	0.245458	0.261204	0.272497	0.258387
Lda04	20916156	0.547453	0.475524	0.396603									1100	0.247005	0.261129	0.273963	0.259391
Lda04	21321718	0.552448	0.472527	0.394605									1110	0.247926	0.261686	0.274869	0.2602
Lda04	21420376	0.557443	0.473526	0.394605									1120	0.248305	0.262607	0.276035	0.26097
Lda04	21517377	0.555445	0.476523	0.390609									1130	0.249487	0.262935	0.277286	0.261898
Lda04	21624274	0.557443	0.477522	0.386613									1140	0.250541	0.263993	0.278703	0.26306
Lda04	21768821	0.556444	0.480519	0.37962									1150	0.2513	0.264739	0.280569	0.264134
Lda04	21971649	0.556004	0.479314	0.377397									1160	0.252353	0.265263	0.281983	0.265133
Lda04	22121071	0.559633	0.477064	0.373089									1170	0.252811	0.265989	0.283687	0.266038
Lda04	22221402	0.559217	0.478888	0.372812									1180	0.253777	0.267214	0.284803	0.267141
Lda04	22312482	0.562955	0.478668	0.368366									1190	0.255082	0.26827	0.285755	0.268262
Lda04	22415598	0.56572	0.477392	0.364879									1200	0.256042	0.269055	0.286708	0.269161
Lda04	22516674	0.566419	0.477152	0.364506									1210	0.257163	0.270389	0.28707	0.270142
Lda04	22616780	0.564984	0.476907	0.360902									1220	0.258	0.271602	0.288223	0.271193
Lda04	22773802	0.562432	0.479913	0.359392									1230	0.258657	0.27259	0.289558	0.272151
Lda04	22888538	0.563117	0.479693	0.356751									1240	0.259341	0.273163	0.290875	0.272987
Lda04	23012900	0.566038	0.478357	0.355161									1250	0.260366	0.274305	0.292142	0.274117
Lda04	23221676	0.565657	0.47587	0.351291									1260	0.261825	0.274801	0.292251	0.274878
Lda04	23350712	0.567537	0.475596	0.347333									1270	0.263679	0.276459	0.292105	0.2761
Lda04	23475010	0.564868	0.474168	0.347876									1280	0.265184	0.276461	0.292425	0.276767
Lda04	23634349	0.566783	0.472706	0.346109									1290	0.266743	0.276791	0.292098	0.277377
Lda04	23785453	0.569918	0.472385	0.346651									1300	0.268356	0.277394	0.291468	0.278014
Lda04	23907079	0.573127	0.472057	0.34126									1310	0.270224	0.277472	0.290545	0.278496
Lda04	24182133	0.5716	0.474128	0.340554									1320	0.272116	0.27697	0.290556	0.279072
Lda04	24364922	0.572473	0.476248	0.338611									1330	0.273206	0.27663	0.289823	0.279171
Lda04	24508329	0.578298	0.482121	0.332922									1340	0.273693	0.276063	0.28895	0.278921
Lda04	24610962	0.583021	0.48814	0.32834									1350	0.273997	0.276323	0.289363	0.279239
Lda04	24791987	0.585335	0.493047	0.331226									1360	0.274123	0.276231	0.289222	0.279224
Lda04	25378964	0.586428	0.496799	0.330346									1370	0.273967	0.276654	0.289787	0.279455
Lda04	26188532	0.590143	0.496757	0.328145									1380	0.274093	0.276965	0.29047	0.279797
Lda04	26750365	0.591327	0.498029	0.323259									1390	0.273935	0.277179	0.29065	0.279855
Lda04	27208418	0.58988	0.500666	0.320905									1400	0.27317	0.277797	0.290473	0.2797
Lda04	27618092	0.589744	0.502024	0.321188									1410	0.272473	0.279105	0.290108	0.279736
Lda04	27868402	0.586867	0.504788	0.318741									1420	0.271465	0.279717	0.289758	0.279439
Lda04	28077848	0.582524	0.503467	0.316227									1430	0.271171	0.281185	0.289239	0.279638
Lda04	28546533	0.580872	0.504923	0.316456									1440	0.270946	0.282904	0.288762	0.279956
Lda04	34458377	0.577746	0.504993	0.31669									1450	0.271114	0.284652	0.287352	0.280168
Lda04	34890479	0.575977	0.506512	0.316932									1460	0.271	0.286029	0.285644	0.280067
Lda04	36691731	0.574156	0.50514	0.318649									1470	0.271153	0.28812	0.285101	0.280624
Lda04	37115327	0.57228	0.506706	0.317437									1480	0.271008	0.288407	0.284603	0.280512
Lda04	37932777	0.570348	0.506808	0.311649									1490	0.271076	0.288893	0.284344	0.280615
Lda04	40648210	0.568356	0.508449	0.313364									1500	0.271239	0.289147	0.284426	0.280785
Lda04	41726042	0.564743	0.51014	0.312012									1510	0.271097	0.288787	0.284835	0.280738
Lda04	42878811	0.562599	0.510301	0.307448									1520	0.272519	0.289113	0.286236	0.281805
Lda04	43344776	0.561997	0.508857	0.302738									1530	0.273004	0.289628	0.287648	0.282572
Lda04	44748296	0.559738	0.507365	0.299509									1540	0.273991	0.290003	0.289533	0.283625
Lda04	47842088	0.559068	0.509151	0.297837									1550	0.274994	0.290249	0.291636	0.284706
Lda04	48985098	0.56176	0.507614	0.292724									1560	0.276299	0.290911	0.294616	0.286294
Lda04	50726534	0.561102	0.504303	0.287435									1570	0.277647	0.291276	0.297261	0.287712
Lda04	51262133	0.562172	0.499124	0.283713									1580	0.2783	0.291245	0.299967	0.28876
Lda04	52849264	0.559715	0.495544	0.28164									1590	0.278543	0.291411	0.301981	0.289491
Lda04	53886513	0.555354	0.497278	0.284936									1600	0.278792	0.29129	0.303903	0.290104
Lda04	54593249	0.558226	0.495379	0.286506									1610	0.278954	0.291302	0.305545	0.290655
Lda04	55043754	0.568738	0.489642	0.282486									1620	0.278517	0.291212	0.306517	0.290747
Lda04	55524670	0.579655	0.483685	0.28023									1630	0.279165	0.291208	0.306889	0.291115
Lda04	55963757	0.587084	0.475538	0.272016									1640	0.280336	0.29088	0.307543	0.291673
Lda04	56411045	0.590818	0.473054	0.273453									1650	0.280973	0.289898	0.308322	0.291836
Lda05	263070	0.615686	0.311765	0.421569									1660	0.28113	0.289851	0.309589	0.292255
Lda05	411882	0.617308	0.305769	0.425									1670	0.282081	0.290032	0.310796	0.29304
Lda05	587915	0.615094	0.3	0.430189									1680	0.283209	0.289638	0.311484	0.29356
Lda05	746740	0.616667	0.294444	0.437037									1690	0.284562	0.289856	0.312505	0.294451
Lda05	842991	0.616364	0.298182	0.434545									1700	0.286549	0.291091	0.313134	0.295812
Lda05	943032	0.614286	0.301786	0.433929									1710	0.287965	0.291435	0.314438	0.296847
Lda05	1037347	0.615789	0.301754	0.436842									1720	0.289746	0.29246	0.314567	0.297908
Lda05	1141031	0.610345	0.305172	0.444828									1730	0.289703	0.292831	0.314858	0.298093
Lda05	1262833	0.610169	0.305085	0.444068									1740	0.290736	0.29376	0.315498	0.298986
Lda05	1392829	0.613333	0.308333	0.44									1750	0.291581	0.295426	0.315984	0.299982
Lda05	1462939	0.613115	0.311475	0.440984									1760	0.29185	0.296985	0.315214	0.300357
Lda05	1553439	0.609677	0.314516	0.446774									1770	0.292095	0.298771	0.314997	0.300941
Lda05	1695796	0.611111	0.319048	0.447619									1780	0.291828	0.301846	0.314663	0.301706
Lda05	1882409	0.6125	0.321875	0.45									1790	0.291563	0.303555	0.315469	0.30238
Lda05	2015743	0.615385	0.324615	0.449231									1800	0.2906	0.305501	0.315701	0.302679
Lda05	2105147	0.612121	0.330303	0.44697									1810	0.289906	0.307439	0.3151	0.302841
Lda05	2285094	0.602985	0.340299	0.440299									1820	0.289699	0.309015	0.314883	0.303204
Lda05	2433355	0.594118	0.345588	0.433824									1830	0.289688	0.310962	0.314353	0.303664
Lda05	2843027	0.592754	0.347826	0.427536									1840	0.289927	0.313575	0.31341	0.304307
Lda05	3017975	0.591429	0.35	0.421429									1850	0.290921	0.314959	0.312567	0.30489
Lda05	3474101	0.591549	0.352113	0.415493									1860	0.290551	0.316995	0.312873	0.30547
Lda05	4026756	0.593056	0.352778	0.409722									1870	0.290504	0.317972	0.312896	0.305765
Lda05	4261870	0.590411	0.353425	0.40411									1880	0.29119	0.318217	0.312324	0.305946
Lda05	4451208	0.590541	0.352703	0.398649									1890	0.292284	0.319309	0.31209	0.306643
Lda05	4593680	0.589333	0.354667	0.393333									1900	0.293528	0.319436	0.311371	0.306959
Lda05	4799368	0.588158	0.355263	0.388158									1910	0.294939	0.319277	0.312327	0.307738
Lda05	4996890	0.590909	0.353247	0.383117									1920	0.295483	0.318944	0.312558	0.307912
Lda05	5184725	0.591026	0.357692	0.378205									1930	0.296496	0.317869	0.312571	0.307976
Lda05	5540264	0.589873	0.362025	0.373418									1940	0.297236	0.316517	0.313505	0.308112
Lda05	5801108	0.58625	0.36375	0.36875									1950	0.297517	0.315269	0.314473	0.308108
Lda05	6070660	0.590123	0.362963	0.364198									1960	0.298367	0.314755	0.315441	0.308572
Lda05	6294264	0.589024	0.364634	0.359756									1970	0.298765	0.313348	0.315871	0.308411
Lda05	7191280	0.589157	0.363855	0.355422									1980	0.298565	0.31281	0.317169	0.308539
Lda05	7471607	0.591667	0.364286	0.35119									1990	0.298888	0.312276	0.318371	0.308842
Lda05	7740104	0.592941	0.367059	0.347059									2000	0.300294	0.311996	0.320507	0.309931
Lda05	8064977	0.589535	0.365116	0.343023									2010	0.300408	0.311744	0.321713	0.310249
Lda05	8183469	0.585057	0.36092	0.33908									2020	0.30072	0.311281	0.322941	0.310583
Lda05	10953440	0.582955	0.3625	0.3375									2030	0.300786	0.311269	0.324885	0.311189
Lda05	11377277	0.585393	0.359551	0.340449									2040	0.301203	0.310677	0.327544	0.311937
Lda05	11806207	0.586667	0.358889	0.34									2050	0.301297	0.310499	0.329218	0.312406
Lda05	15023042	0.589011	0.358242	0.33956									2060	0.301846	0.310306	0.329673	0.312701
Lda05	15596996	0.592391	0.357609	0.341304									2070	0.302436	0.310139	0.330607	0.313158
Lda05	16321093	0.592473	0.360215	0.341935									2080	0.303225	0.30977	0.33139	0.313575
Lda05	17038221	0.592553	0.361702	0.343617									2090	0.303236	0.309704	0.331664	0.313645
Lda05	17442869	0.592632	0.358947	0.345263									2100	0.303649	0.310831	0.331367	0.314073
Lda05	17629525	0.589583	0.360417	0.345833									2110	0.304754	0.311743	0.330529	0.314555
Lda05	17893260	0.587629	0.365979	0.349485									2120	0.305767	0.313326	0.329202	0.315072
Lda05	18171736	0.583673	0.365306	0.35102									2130	0.306824	0.314564	0.327863	0.315479
Lda05	18502310	0.580808	0.365657	0.353535									2140	0.306984	0.316234	0.32726	0.315886
Lda05	18809623	0.577	0.367	0.352									2150	0.307669	0.31754	0.326502	0.316345
Lda05	19318463	0.583417	0.363636	0.348651									2160	0.307263	0.319305	0.326371	0.316714
Lda05	19672225	0.586414	0.363636	0.347652									2170	0.307163	0.320473	0.325769	0.316867
Lda05	19925675	0.59041	0.364635	0.34965									2180	0.307365	0.321667	0.32554	0.31725
Lda05	20145434	0.592408	0.366633	0.344655									2190	0.307664	0.322062	0.325074	0.317358
Lda05	20508518	0.591409	0.366633	0.347652									2200	0.307507	0.323018	0.324045	0.317298
Lda05	20658655	0.591409	0.367632	0.342657									2210	0.306984	0.323622	0.324299	0.317358
Lda05	20867199	0.59041	0.373626	0.345654									2220	0.306499	0.323959	0.323002	0.3169
Lda05	21126963	0.588412	0.376623	0.347652									2230	0.306679	0.325142	0.32247	0.317198
Lda05	21307240	0.588412	0.377622	0.350649									2240	0.306876	0.326543	0.322213	0.317651
Lda05	21547448	0.589411	0.377622	0.351648									2250	0.306652	0.327953	0.322844	0.318198
Lda05	21653325	0.589411	0.380619	0.350649									2260	0.306734	0.328963	0.323258	0.318671
Lda05	21758545	0.585415	0.386613	0.351648									2270	0.306798	0.329605	0.322721	0.318743
Lda05	21903991	0.581419	0.391608	0.356643									2280	0.306818	0.329642	0.321919	0.318529
Lda05	22030658	0.58042	0.393606	0.351648									2290	0.306137	0.33082	0.321456	0.31849
Lda05	22124265	0.583417	0.394605	0.351648									2300	0.305709	0.331335	0.321471	0.318485
Lda05	22323051	0.58042	0.393606	0.350649									2310	0.305518	0.331937	0.321873	0.318728
Lda05	22696956	0.577423	0.394605	0.353646									2320	0.305026	0.33154	0.322585	0.318628
Lda05	23273493	0.576424	0.400599	0.353646									2330	0.305367	0.331368	0.323544	0.318987
Lda05	23429969	0.577423	0.404595	0.355644									2340	0.30545	0.330511	0.324872	0.319136
Lda05	23555526	0.573427	0.410589	0.357642									2350	0.305185	0.329819	0.325267	0.31893
Lda05	23769541	0.574426	0.412587	0.357642									2360	0.305758	0.330335	0.325858	0.319487
Lda05	23869838	0.58042	0.407592	0.35964									2370	0.305399	0.330529	0.327405	0.31986
Lda05	23985422	0.574426	0.413586	0.361638									2380	0.305426	0.332147	0.328457	0.32069
Lda05	24083533	0.573427	0.416583	0.367632									2390	0.305251	0.333071	0.329973	0.321364
Lda05	24213919	0.573427	0.420579	0.370629									2400	0.305597	0.334835	0.330434	0.322187
Lda05	24287085	0.574426	0.421578	0.370629									2410	0.305994	0.334952	0.331327	0.322648
Lda05	24374205	0.57043	0.426573	0.374625									2420	0.30579	0.335798	0.331904	0.323017
Lda05	24461251	0.568432	0.430569	0.377622									2430	0.305585	0.336738	0.333108	0.323582
Lda05	24680069	0.564436	0.436563	0.377622									2440	0.305417	0.33798	0.333402	0.324003
Lda05	24759249	0.564436	0.440559	0.377622									2450	0.305357	0.339412	0.334973	0.324878
Lda05	24834492	0.566434	0.438561	0.375624									2460	0.3056	0.339324	0.335027	0.32497
Lda05	24937118	0.565435	0.438561	0.373626									2470	0.305785	0.339249	0.335084	0.325028
Lda05	25150076	0.564436	0.438561	0.376623									2480	0.305738	0.33827	0.334961	0.32467
Lda05	25237966	0.562438	0.438561	0.373626									2490	0.306198	0.337546	0.335175	0.324662
Lda05	25322941	0.559441	0.437562	0.371628									2500	0.307539	0.336857	0.33499	0.324912
Lda05	25393910	0.56044	0.434565	0.36963									2510	0.307913	0.335904	0.334807	0.324715
Lda05	25485166	0.556444	0.435564	0.36963									2520	0.309201	0.334589	0.334444	0.324692
Lda05	25808946	0.558442	0.437562	0.372627									2530	0.310829	0.335039	0.333381	0.325153
Lda05	26734889	0.564436	0.431568	0.377622									2540	0.311554	0.334883	0.332825	0.325206
Lda05	27675384	0.566434	0.42957	0.381618									2550	0.312571	0.334378	0.332783	0.325421
Lda05	28182542	0.562438	0.433566	0.381618									2560	0.313225	0.333069	0.332174	0.32508
Lda05	29062712	0.557443	0.440559	0.380619									2570	0.313666	0.332673	0.332685	0.32527
Lda05	29658540	0.551449	0.446553	0.37962									2580	0.313616	0.333053	0.332674	0.325369
Lda05	30422851	0.543457	0.450549	0.383616									2590	0.313866	0.333357	0.332818	0.325617
Lda05	30963316	0.536464	0.454545	0.383616									2600	0.312828	0.333195	0.333997	0.325511
Lda05	31332650	0.535465	0.458541	0.381618									2610	0.31183	0.33394	0.335724	0.325861
Lda05	31711877	0.533467	0.460539	0.375624									2620	0.310562	0.335216	0.338254	0.326513
Lda05	32010231	0.529471	0.46953	0.36963									2630	0.310407	0.335713	0.341626	0.327611
Lda05	32239422	0.528472	0.476523	0.367632									2640	0.310084	0.337171	0.3446	0.328823
Lda05	32576636	0.525475	0.482517	0.364635									2650	0.309721	0.337641	0.346364	0.329352
Lda05	32812190	0.519481	0.490509	0.361638									2660	0.309211	0.337708	0.348495	0.329793
Lda05	32965869	0.515485	0.496503	0.362637									2670	0.309173	0.337689	0.349548	0.330091
Lda05	33149902	0.514486	0.501499	0.357642									2680	0.310009	0.33704	0.350326	0.330456
Lda05	33367358	0.515485	0.508492	0.351648									2690	0.310443	0.336332	0.351334	0.330708
Lda05	33701006	0.512488	0.51049	0.351648									2700	0.310525	0.335433	0.352007	0.330665
Lda05	34043969	0.511489	0.509491	0.350649									2710	0.310795	0.334382	0.35222	0.330508
Lda05	34498420	0.512488	0.509491	0.348651									2720	0.310928	0.33332	0.352229	0.330217
Lda05	34622955	0.51049	0.509491	0.343656									2730	0.31102	0.332667	0.352342	0.330087
Lda05	34852165	0.509491	0.514486	0.341658									2740	0.310885	0.33125	0.353186	0.329832
Lda05	34983976	0.503497	0.514486	0.343656									2750	0.310815	0.330907	0.353625	0.329818
Lda05	35236819	0.496503	0.516484	0.345654									2760	0.311613	0.331695	0.353604	0.330392
Lda05	35382508	0.493506	0.517483	0.342657									2770	0.312272	0.331352	0.354438	0.330762
Lda05	35526933	0.486513	0.519481	0.340659									2780	0.313211	0.331579	0.353603	0.330958
Lda05	35772574	0.482517	0.519481	0.334665									2790	0.31418	0.332631	0.351903	0.33118
Lda05	35945718	0.484515	0.514486	0.330669									2800	0.31552	0.332903	0.350784	0.331445
Lda05	36062213	0.48951	0.508492	0.327672									2810	0.316666	0.333826	0.349677	0.331851
Lda05	36296639	0.4995	0.498501	0.327672									2820	0.31706	0.333955	0.348255	0.331631
Lda05	36414491	0.509491	0.490509	0.327672									2830	0.318243	0.334228	0.346935	0.331781
Lda05	36743149	0.514486	0.486513	0.327672									2840	0.319958	0.335064	0.346193	0.332491
Lda05	36883202	0.518482	0.480519	0.327672									2850	0.321597	0.335386	0.343967	0.332576
Lda05	36972986	0.52048	0.476523	0.327672									2860	0.322963	0.335399	0.343422	0.332946
Lda05	37108013	0.516484	0.478521	0.327672									2870	0.323827	0.33556	0.342273	0.332988
Lda05	37268158	0.513487	0.484515	0.327672									2880	0.324878	0.336153	0.342078	0.333526
Lda05	37456094	0.511489	0.487512	0.327672									2890	0.325275	0.336391	0.342482	0.333873
Lda05	37561330	0.513487	0.484515	0.327672									2900	0.326212	0.33638	0.34276	0.33432
Lda05	37705270	0.516484	0.481518	0.327672									2910	0.326492	0.336141	0.344281	0.334803
Lda05	37848778	0.513487	0.481518	0.328671									2920	0.327037	0.335771	0.346434	0.335538
Lda05	38169270	0.516484	0.475524	0.328671									2930	0.327332	0.335469	0.348143	0.336067
Lda05	38306740	0.518145	0.471774	0.331653									2940	0.327548	0.334002	0.350588	0.336415
Lda05	38428185	0.519348	0.472505	0.335031									2950	0.327744	0.333172	0.353434	0.337071
Lda05	38610539	0.516461	0.473251	0.338477									2960	0.32799	0.333026	0.355579	0.337746
Lda05	38767229	0.515593	0.474012	0.341996									2970	0.327595	0.332461	0.357779	0.338068
Lda05	38927905	0.515756	0.47479	0.345588									2980	0.327771	0.331438	0.359493	0.338324
Lda05	39058275	0.512739	0.476645	0.349257									2990	0.327613	0.330666	0.361436	0.338584
Lda05	39240430	0.51073	0.474249	0.353004									3000	0.327015	0.330125	0.363237	0.338707
Lda05	39380955	0.511931	0.477223	0.356833									3010	0.326467	0.330284	0.36393	0.338753
Lda05	39724025	0.516447	0.482456	0.360746									3020	0.326135	0.330959	0.364684	0.339059
Lda05	39998818	0.517738	0.48337	0.363636									3030	0.325858	0.331804	0.36496	0.3393
Lda05	40171372	0.513453	0.486547	0.360987									3040	0.32556	0.333643	0.365279	0.339865
Lda05	40368687	0.512472	0.488662	0.360544									3050	0.325432	0.334421	0.364824	0.339939
Lda05	40557498	0.509174	0.491972	0.362385									3060	0.326165	0.334884	0.365043	0.340454
Lda05	40686989	0.50464	0.493039	0.359629									3070	0.325848	0.336452	0.365614	0.340991
Lda05	40831346	0.502347	0.492958	0.360329									3080	0.325554	0.337435	0.36591	0.341272
Lda05	40956751	0.502375	0.491686	0.357482									3090	0.325474	0.337971	0.366981	0.341711
Lda05	41073023	0.5	0.496394	0.356971									3100	0.325679	0.338567	0.36748	0.342123
Lda05	41167192	0.502433	0.49635	0.355231									3110	0.326506	0.338736	0.366507	0.342215
Lda05	41275865	0.503695	0.492611	0.352217									3120	0.327228	0.339042	0.366047	0.342457
Lda05	41355049	0.508728	0.493766	0.349127									3130	0.328337	0.338775	0.365175	0.342555
Lda05	41457462	0.511364	0.494949	0.34596									3140	0.32896	0.339089	0.365014	0.342848
Lda05	41542828	0.515345	0.494885	0.347826									3150	0.330408	0.338147	0.36487	0.343081
Lda05	41637759	0.511658	0.5	0.349741									3160	0.331122	0.338645	0.36481	0.343501
Lda05	41757426	0.507874	0.498688	0.351706									3170	0.332649	0.338194	0.365552	0.344175
Lda05	41917640	0.503989	0.49867	0.348404									3180	0.332678	0.33778	0.364972	0.343879
Lda05	42078055	0.501348	0.495957	0.351752									3190	0.333712	0.337114	0.363657	0.343689
Lda05	42162872	0.502732	0.491803	0.351093									3200	0.334583	0.336283	0.362497	0.343434
Lda05	42241676	0.504155	0.490305	0.353186									3210	0.334559	0.335639	0.362074	0.343099
Lda05	42382657	0.502809	0.48736	0.349719									3220	0.334867	0.335383	0.361253	0.342903
Lda05	42496750	0.501425	0.488604	0.346154									3230	0.334621	0.335084	0.362306	0.343007
Lda05	42665831	0.5	0.486994	0.34104									3240	0.334879	0.334741	0.361817	0.342857
Lda05	42769900	0.497067	0.48827	0.33871									3250	0.33524	0.334131	0.361665	0.34275
Lda05	42856571	0.494048	0.488095	0.33631									3260	0.335247	0.333427	0.359981	0.34203
Lda05	42952797	0.498489	0.481873	0.335347									3270	0.334546	0.332608	0.358622	0.341086
Lda05	43042982	0.501534	0.473926	0.326687									3280	0.334736	0.332632	0.357738	0.340901
Lda05	43488921	0.498442	0.475078	0.327103									3290	0.334896	0.333606	0.357273	0.341129
Lda05	43594507	0.496835	0.473101	0.325949									3300	0.334742	0.334265	0.35688	0.341155
Lda05	43766428	0.498392	0.471061	0.329582									3310	0.334758	0.334232	0.357868	0.341436
Lda05	44008231	0.496732	0.473856	0.325163									3320	0.336226	0.333519	0.357807	0.341775
Lda05	44142976	0.5	0.4701	0.320598									3330	0.336724	0.33402	0.357381	0.342004
Lda05	44331783	0.494932	0.466216	0.315878									3340	0.337481	0.333362	0.358433	0.342394
Lda05	44479393	0.496564	0.462199	0.312715									3350	0.338517	0.33351	0.359438	0.343137
Lda05	45283241	0.496503	0.45979	0.311189									3360	0.339511	0.334861	0.360594	0.344282
Lda05	45646614	0.494662	0.460854	0.311388									3370	0.340564	0.335934	0.361593	0.34532
Lda05	46156478	0.496377	0.458333	0.313406									3380	0.34233	0.337494	0.362507	0.346774
Lda05	46635507	0.49631	0.453875	0.306273									3390	0.343575	0.33809	0.363022	0.347598
Lda05	46865788	0.494361	0.453008	0.298872									3400	0.345114	0.339245	0.36387	0.348809
Lda05	47182114	0.494253	0.452107	0.295019									3410	0.346742	0.341433	0.364121	0.350208
Lda05	47457899	0.496094	0.447266	0.287109									3420	0.34774	0.3431	0.363845	0.351042
Lda05	47654926	0.496016	0.450199	0.282869									3430	0.348286	0.344412	0.364458	0.351838
Lda06	184893	0.552063	0.286837	0.420432									3440	0.348592	0.345949	0.364791	0.35253
Lda06	353836	0.552987	0.28131	0.425819									3450	0.349609	0.348159	0.365842	0.35394
Lda06	609568	0.551985	0.275992	0.432892									3460	0.349787	0.349468	0.365665	0.354377
Lda06	760799	0.556586	0.270872	0.432282									3470	0.349515	0.35154	0.365527	0.354881
Lda06	1017641	0.564663	0.265938	0.431694									3480	0.348317	0.352412	0.365526	0.354683
Lda06	1153890	0.567084	0.261181	0.432916									3490	0.348058	0.353654	0.366125	0.355149
Lda06	1314240	0.574692	0.256591	0.435852									3500	0.347847	0.355198	0.366254	0.35559
Lda06	1649857	0.578584	0.252159	0.433506									3510	0.347211	0.356398	0.367267	0.356012
Lda06	1827346	0.580645	0.256367	0.431239									3520	0.346727	0.357348	0.368751	0.356562
Lda06	1990659	0.579299	0.260434	0.430718									3530	0.34651	0.357547	0.37027	0.356995
Lda06	2150592	0.579639	0.267652	0.431856									3540	0.346579	0.35826	0.371795	0.357699
Lda06	2314006	0.583199	0.273021	0.432956									3550	0.346928	0.358569	0.372741	0.358225
Lda06	2407197	0.586645	0.27186	0.430843									3560	0.346281	0.358872	0.374209	0.358497
Lda06	2708234	0.588419	0.280125	0.425665									3570	0.345832	0.35907	0.375513	0.358759
Lda06	3001359	0.59322	0.283513	0.420647									3580	0.346466	0.358058	0.376157	0.358882
Lda06	3093986	0.597876	0.286798	0.414264									3590	0.347202	0.358217	0.376349	0.359282
Lda06	3275524	0.599402	0.29148	0.408072									3600	0.348261	0.35873	0.37759	0.360227
Lda06	3438781	0.597938	0.296024	0.402062									3610	0.349012	0.359576	0.37897	0.361186
Lda06	3586785	0.596517	0.300435	0.400581									3620	0.350244	0.35871	0.379327	0.361515
Lda06	3745841	0.597997	0.298999	0.403433									3630	0.352106	0.358855	0.379387	0.362315
Lda06	3928481	0.602257	0.300423	0.399154									3640	0.353253	0.357951	0.379508	0.362507
Lda06	4286125	0.603616	0.299026	0.401947									3650	0.355039	0.357376	0.379487	0.363023
Lda06	4528956	0.600823	0.301783	0.408779									3660	0.356895	0.356733	0.379799	0.363641
Lda06	4790417	0.600812	0.307172	0.40866									3670	0.357864	0.355758	0.379866	0.363727
Lda06	5000925	0.600801	0.309746	0.41255									3680	0.358562	0.353933	0.37985	0.363421
Lda06	5409062	0.600791	0.314888	0.417655									3690	0.359232	0.352824	0.37971	0.363307
Lda06	5558143	0.60078	0.319896	0.418726									3700	0.359336	0.351211	0.378823	0.362583
Lda06	5678827	0.604621	0.319641	0.418485									3710	0.359452	0.351007	0.378075	0.362355
Lda06	5871410	0.60583	0.320659	0.419518									3720	0.359178	0.350861	0.377547	0.362044
Lda06	6039327	0.607009	0.322904	0.418023									3730	0.358571	0.350832	0.377477	0.361771
Lda06	6195890	0.606922	0.327565	0.415328									3740	0.357507	0.351749	0.376881	0.361473
Lda06	6326790	0.604396	0.32967	0.41514									3750	0.356672	0.352208	0.3759	0.361008
Lda06	6477681	0.60193	0.331725	0.418577									3760	0.355553	0.353031	0.375225	0.360633
Lda06	6559986	0.599523	0.33969	0.414779									3770	0.354177	0.35397	0.376436	0.360741
Lda06	6677440	0.598351	0.341578	0.418139									3780	0.352607	0.355003	0.376933	0.360597
Lda06	6842648	0.597206	0.343423	0.416764									3790	0.351355	0.356295	0.376877	0.360495
Lda06	6969357	0.598389	0.346375	0.420023									3800	0.350347	0.357374	0.376853	0.36044
Lda06	7131940	0.596132	0.348123	0.423208									3810	0.350417	0.357573	0.376612	0.360471
Lda06	7315633	0.596175	0.347582	0.422947									3820	0.350061	0.35747	0.375907	0.360092
Lda06	7493067	0.591769	0.352614	0.423804									3830	0.350163	0.356773	0.375469	0.35978
Lda06	7712614	0.587459	0.355336	0.424642									3840	0.350293	0.357392	0.374894	0.359864
Lda06	7897026	0.585419	0.35691	0.424374									3850	0.351387	0.358189	0.375641	0.360761
Lda06	8185358	0.583423	0.35845	0.425188									3860	0.351934	0.357921	0.375349	0.360806
Lda06	8545502	0.5836	0.362087	0.425985									3870	0.353172	0.357752	0.375125	0.361169
Lda06	9106128	0.581665	0.364594	0.426765									3880	0.354041	0.358208	0.373975	0.361294
Lda06	9195286	0.579771	0.366006	0.428571									3890	0.355499	0.358973	0.37253	0.361674
Lda06	9349228	0.579979	0.369453	0.428277									3900	0.357892	0.358495	0.372454	0.362436
Lda06	9468652	0.578141	0.370787	0.427988									3910	0.359499	0.359771	0.372825	0.363575
Lda06	9616530	0.578362	0.374115	0.425683									3920	0.359876	0.359844	0.374332	0.36419
Lda06	9715161	0.575576	0.378378	0.424424									3930	0.360274	0.360073	0.373991	0.364318
Lda06	9834375	0.571429	0.381618	0.426573									3940	0.359846	0.359792	0.374463	0.364203
Lda06	9921163	0.571429	0.388611	0.424575									3950	0.359172	0.36048	0.375819	0.364557
Lda06	10050173	0.567433	0.396603	0.418581									3960	0.358264	0.362238	0.377676	0.3653
Lda06	10182566	0.565435	0.401598	0.417582									3970	0.357929	0.363641	0.378319	0.365802
Lda06	10307616	0.561439	0.407592	0.416583									3980	0.356917	0.365253	0.379397	0.366241
Lda06	10461236	0.558442	0.406593	0.413586									3990	0.356847	0.365393	0.38062	0.366637
Lda06	10590952	0.558442	0.408591	0.410589									4000	0.356412	0.366508	0.380807	0.366876
Lda06	10702426	0.555445	0.410589	0.408591									4010	0.356552	0.366387	0.380446	0.366793
Lda06	10830893	0.554446	0.411588	0.408591									4020	0.356375	0.367282	0.380578	0.367047
Lda06	10915132	0.552448	0.412587	0.405594									4030	0.357146	0.367868	0.380419	0.367492
Lda06	11064178	0.55045	0.413586	0.406593									4040	0.358366	0.36853	0.38105	0.368355
Lda06	11170377	0.551449	0.412587	0.401598									4050	0.359102	0.369067	0.380426	0.36862
Lda06	11283864	0.551449	0.414585	0.3996									4060	0.359475	0.370102	0.380072	0.36898
Lda06	11380398	0.55045	0.411588	0.392607									4070	0.361222	0.371292	0.379528	0.369869
Lda06	11566894	0.55045	0.415584	0.393606									4080	0.362662	0.371773	0.378499	0.370265
Lda06	11654472	0.549451	0.415584	0.394605									4090	0.364398	0.372316	0.377759	0.370887
Lda06	11761407	0.546454	0.41958	0.394605									4100	0.365964	0.373962	0.377692	0.371986
Lda06	11891032	0.548452	0.423576	0.390609									4110	0.367477	0.374951	0.378478	0.373114
Lda06	12145298	0.546454	0.41958	0.393606									4120	0.368734	0.376011	0.379197	0.374148
Lda06	12291040	0.545455	0.415584	0.396603									4130	0.369304	0.376044	0.379983	0.374618
Lda06	12423352	0.542458	0.417582	0.3996									4140	0.369474	0.37545	0.380936	0.374788
Lda06	12533674	0.539461	0.417582	0.404595									4150	0.369245	0.374995	0.38169	0.374781
Lda06	12625042	0.539461	0.420579	0.406593									4160	0.369012	0.374168	0.382689	0.374727
Lda06	12699793	0.541459	0.423576	0.408591									4170	0.368948	0.372671	0.384812	0.374869
Lda06	12883293	0.541459	0.425574	0.40959									4180	0.368053	0.371657	0.386005	0.374566
Lda06	13027881	0.549451	0.421578	0.415584									4190	0.36751	0.370618	0.386233	0.374109
Lda06	13132846	0.558442	0.422577	0.420579									4200	0.366577	0.36866	0.387624	0.373552
Lda06	13344980	0.565435	0.424575	0.418581									4210	0.366211	0.366765	0.387964	0.372924
Lda06	13401205	0.572428	0.422577	0.413586									4220	0.366139	0.366283	0.389453	0.373191
Lda06	13457089	0.576424	0.421578	0.412587									4230	0.366474	0.365187	0.390933	0.373416
Lda06	13512231	0.578422	0.420579	0.40959									4240	0.366647	0.364437	0.390325	0.373066
Lda06	13651553	0.582418	0.420579	0.403596									4250	0.366673	0.363281	0.389179	0.372364
Lda06	13742849	0.585415	0.423576	0.404595									4260	0.366694	0.363564	0.386719	0.371737
Lda06	13885663	0.588412	0.424575	0.402597									4270	0.366455	0.363649	0.383858	0.370817
Lda06	14175249	0.592408	0.426573	0.401598									4280	0.367054	0.363516	0.381394	0.37027
Lda06	14325127	0.59041	0.427572	0.404595									4290	0.367743	0.36393	0.378966	0.369937
Lda06	14465566	0.592408	0.426573	0.406593									4300	0.368586	0.364073	0.376608	0.369607
Lda06	14616023	0.59041	0.42957	0.408591									4310	0.369158	0.364408	0.375097	0.369473
Lda06	14781272	0.589411	0.431568	0.410589									4320	0.369247	0.365408	0.373935	0.369467
Lda06	14895926	0.59041	0.432567	0.416583									4330	0.36892	0.366493	0.371864	0.369054
Lda06	15082276	0.584416	0.434565	0.423576									4340	0.368899	0.367177	0.370621	0.368883
Lda06	15219233	0.58042	0.438561	0.425574									4350	0.368334	0.36784	0.370344	0.368785
Lda06	15364102	0.576424	0.438561	0.425574									4360	0.368037	0.367818	0.369786	0.368495
Lda06	15508436	0.577423	0.447552	0.426573									4370	0.368608	0.368183	0.369678	0.368798
Lda06	15649387	0.578422	0.453546	0.425574									4380	0.368493	0.36957	0.370526	0.36944
Lda06	15790283	0.575425	0.455544	0.421578									4390	0.369573	0.370023	0.371276	0.370226
Lda06	15935593	0.575425	0.458541	0.415584									4400	0.370536	0.37028	0.371453	0.370733
Lda06	16062717	0.577423	0.454545	0.414585									4410	0.371256	0.370515	0.37245	0.371386
Lda06	16168410	0.579421	0.455544	0.413586									4420	0.372178	0.370047	0.372489	0.371611
Lda06	16402290	0.576424	0.45954	0.414585									4430	0.372523	0.3699	0.372715	0.371766
Lda06	16497233	0.572428	0.465534	0.416583									4440	0.373015	0.370029	0.373042	0.372096
Lda06	16626712	0.574426	0.46953	0.415584									4450	0.37315	0.37013	0.372989	0.372164
Lda06	16788769	0.576424	0.473526	0.412587									4460	0.373101	0.369882	0.3738	0.372313
Lda06	16898383	0.57043	0.478521	0.414585									4470	0.373515	0.369953	0.374703	0.372767
Lda06	17071601	0.568432	0.482517	0.416583									4480	0.373807	0.370386	0.37551	0.373257
Lda06	17152543	0.566434	0.486513	0.41958									4490	0.373249	0.370018	0.375677	0.372976
Lda06	17257159	0.562438	0.488511	0.418581									4500	0.373096	0.370048	0.37611	0.373056
Lda06	17424538	0.558442	0.496503	0.420579									4510	0.372051	0.368709	0.374867	0.371858
Lda06	17553939	0.558442	0.497502	0.425574									4520	0.372624	0.36777	0.374675	0.371728
Lda06	17635777	0.557443	0.498501	0.42957									4530	0.372112	0.367359	0.374124	0.371235
Lda06	17744141	0.558442	0.494505	0.431568									4540	0.371424	0.367181	0.373381	0.370693
Lda06	17866149	0.557443	0.490509	0.434565									4550	0.373032	0.367339	0.373897	0.371519
Lda06	18056847	0.558442	0.496503	0.436563									4560	0.373335	0.36805	0.374928	0.372166
Lda06	18257236	0.555445	0.496503	0.43956									4570	0.374103	0.368189	0.376222	0.372896
Lda06	18488151	0.552448	0.498501	0.442557									4580	0.374765	0.367851	0.376189	0.37304
Lda06	19341443	0.55045	0.496503	0.446553									4590	0.375469	0.367371	0.376308	0.3732
Lda06	19509398	0.55045	0.492507	0.452547									4600	0.376974	0.366776	0.377796	0.37404
Lda06	20139539	0.55045	0.491508	0.461538									4610	0.377737	0.367279	0.378101	0.374583
Lda06	20440089	0.545455	0.491508	0.465534									4620	0.377962	0.367281	0.379233	0.375017
Lda06	20836497	0.538462	0.495504	0.467532									4630	0.377949	0.367373	0.379271	0.375047
Lda06	23257974	0.529471	0.498501	0.468531									4640	0.378842	0.368168	0.37975	0.375784
Lda06	23438362	0.525475	0.502498	0.465534									4650	0.378495	0.368622	0.38083	0.37611
Lda06	23961586	0.524476	0.505495	0.457542									4660	0.377281	0.370408	0.382534	0.376707
Lda06	24522870	0.521479	0.504496	0.456543									4670	0.375672	0.37115	0.383125	0.376488
Lda06	25034429	0.519481	0.506494	0.452547									4680	0.372659	0.371151	0.385026	0.37588
Lda06	25292342	0.518482	0.503497	0.446553									4690	0.371451	0.372759	0.386982	0.376487
Lda06	25537948	0.515485	0.503497	0.445554									4700	0.368861	0.375197	0.387771	0.376475
Lda06	26534085	0.511489	0.507493	0.446553									4710	0.366098	0.376944	0.389101	0.376328
Lda06	26873760	0.507523	0.510532	0.445336									4720	0.363385	0.379101	0.390493	0.376352
Lda06	27109444	0.505572	0.510638	0.446809									4730	0.360527	0.38073	0.391958	0.376171
Lda06	27801021	0.505629	0.5087	0.449335									4740	0.357403	0.382025	0.393201	0.375722
Lda06	28498146	0.505688	0.50879	0.449845									4750	0.355333	0.382778	0.394258	0.375463
Lda06	30241585	0.506792	0.507837	0.448276									4760	0.353717	0.383369	0.394422	0.375064
Lda06	30718494	0.508976	0.503696	0.450898									4770	0.352132	0.384768	0.39474	0.374966
Lda06	31164462	0.509072	0.502668	0.448239									4780	0.351221	0.385343	0.394139	0.374606
Lda06	32398920	0.509169	0.502697	0.449838									4790	0.350934	0.385476	0.394232	0.374559
Lda06	32898825	0.507088	0.502726	0.44711									4800	0.350127	0.384466	0.394224	0.373936
Lda06	33495629	0.507166	0.502756	0.445424									4810	0.350132	0.384092	0.393565	0.373604
Lda06	33792099	0.507246	0.503902	0.444816									4820	0.350914	0.382967	0.391594	0.372978
Lda06	34280502	0.509583	0.501691	0.444194									4830	0.352704	0.382884	0.390176	0.373229
Lda06	34821855	0.513113	0.50057	0.444698									4840	0.354185	0.382812	0.38983	0.373689
Lda06	35133212	0.515571	0.499423	0.44406									4850	0.356821	0.382899	0.38924	0.374577
Lda06	35581388	0.515753	0.500583	0.443407									4860	0.35907	0.382489	0.390027	0.375541
Lda06	35959703	0.515939	0.498229	0.442739									4870	0.361564	0.3826	0.390328	0.376636
Lda06	36390713	0.516129	0.497013	0.442055									4880	0.364401	0.383495	0.391419	0.378353
Lda06	36648596	0.518742	0.495768	0.440145									4890	0.367029	0.38509	0.393588	0.380525
Lda06	37142163	0.517748	0.493268	0.440636									4900	0.368485	0.386954	0.395523	0.382251
Lda06	37441605	0.517968	0.494424	0.44114									4910	0.36975	0.388268	0.397762	0.383827
Lda06	37783507	0.516939	0.491844	0.444166									4920	0.371771	0.390637	0.399515	0.385877
Lda06	37994787	0.519695	0.487929	0.447268									4930	0.373567	0.39132	0.400895	0.387209
Lda06	38260633	0.519949	0.48906	0.445302									4940	0.374861	0.390686	0.402618	0.388021
Lda06	38482093	0.517601	0.48631	0.447197									4950	0.375129	0.391231	0.402328	0.388222
Lda06	38727144	0.517834	0.482166	0.453104									4960	0.374971	0.391529	0.402437	0.388286
Lda06	39258078	0.516734	0.480589	0.456493									4970	0.374833	0.392302	0.402941	0.388612
Lda06	39420990	0.514247	0.480326	0.459973									4980	0.375188	0.392147	0.40244	0.388558
Lda06	39917534	0.517194	0.47868	0.462173									4990	0.374597	0.392573	0.402312	0.388421
Lda06	40014497	0.518828	0.475593	0.461646									5000	0.374527	0.394193	0.401759	0.388737
Lda06	40324874	0.51768	0.473833	0.462518
Lda06	40541132	0.517934	0.467719	0.463415
Lda06	40722154	0.516739	0.464338	0.465793
Lda06	40995857	0.51551	0.463811	0.463811
Lda06	41198035	0.514243	0.461769	0.470765
Lda06	41458991	0.512938	0.459665	0.474886
Lda06	41596558	0.516229	0.457496	0.479134
Lda06	41860177	0.518053	0.456829	0.483516
Lda06	42094196	0.519936	0.464115	0.489633
Lda06	42390600	0.52188	0.465154	0.487844
Lda06	42710876	0.520593	0.46458	0.490939
Lda06	42861762	0.517588	0.472362	0.489112
Lda06	42989655	0.516184	0.480409	0.483816
Lda06	43301433	0.516464	0.483536	0.480069
Lda06	43521694	0.513228	0.486772	0.477954
Lda06	43720454	0.509874	0.486535	0.475763
Lda06	43844243	0.50457	0.486289	0.47532
Lda06	44065274	0.504655	0.489758	0.476723
Lda06	44236721	0.497154	0.491461	0.476281
Lda06	44659358	0.491296	0.489362	0.473888
Lda06	44862805	0.487179	0.489152	0.47929
Lda07	563005	0.456349	0.519841	0.515873
Lda07	1026245	0.461089	0.511673	0.513619
Lda07	1201993	0.46374	0.507634	0.515267
Lda07	1568839	0.470037	0.509363	0.511236
Lda07	1827423	0.470588	0.505515	0.507353
Lda07	1965992	0.474729	0.5	0.51083
Lda07	2214514	0.478723	0.501773	0.512411
Lda07	2424054	0.477352	0.5	0.512195
Lda07	2888997	0.481164	0.498288	0.510274
Lda07	3360675	0.481481	0.503367	0.516835
Lda07	3844661	0.486755	0.503311	0.518212
Lda07	4470358	0.486971	0.498371	0.522801
Lda07	5982507	0.488782	0.498397	0.522436
Lda07	6100236	0.487382	0.5	0.518927
Lda07	6445876	0.490683	0.5	0.520186
Lda07	6702310	0.489297	0.5	0.524465
Lda07	6978355	0.487952	0.498494	0.527108
Lda07	7191479	0.491098	0.497033	0.526706
Lda07	7356633	0.497076	0.49269	0.52924
Lda07	7645557	0.5	0.492795	0.528818
Lda07	7821388	0.505682	0.492898	0.524148
Lda07	8069131	0.508403	0.492997	0.522409
Lda07	8197717	0.509669	0.487569	0.523481
Lda07	8326293	0.510899	0.490463	0.521798
Lda07	8437925	0.509409	0.490591	0.520161
Lda07	8601738	0.503979	0.484085	0.525199
Lda07	8760232	0.502618	0.480366	0.526178
Lda07	9068960	0.505168	0.478036	0.529716
Lda07	9255452	0.507653	0.479592	0.52551
Lda07	9423202	0.505038	0.482368	0.523929
Lda07	9651730	0.506219	0.482587	0.5199
Lda07	9821688	0.511057	0.482801	0.517199
Lda07	10004545	0.514563	0.481796	0.514563
Lda07	10170072	0.515588	0.480815	0.514388
Lda07	10348213	0.516588	0.482227	0.510664
Lda07	10507795	0.519906	0.481265	0.508197
Lda07	10653930	0.521991	0.480324	0.509259
Lda07	10888008	0.521739	0.480549	0.508009
Lda07	10962793	0.523756	0.484163	0.505656
Lda07	11070631	0.524609	0.483221	0.502237
Lda07	11164373	0.524336	0.484513	0.5
Lda07	11460202	0.527352	0.484683	0.497812
Lda07	11656363	0.530303	0.484848	0.496753
Lda07	11808128	0.531049	0.486081	0.496788
Lda07	11975195	0.532839	0.485169	0.494703
Lda07	12152831	0.533543	0.485325	0.492662
Lda07	12310357	0.53527	0.485477	0.487552
Lda07	12556674	0.539014	0.4846	0.483573
Lda07	12718389	0.537602	0.484756	0.482724
Lda07	12876983	0.539235	0.483903	0.477867
Lda07	12997260	0.542458	0.481518	0.475524
Lda07	13183072	0.545455	0.483516	0.474525
Lda07	13311405	0.551449	0.481518	0.472527
Lda07	13510127	0.556444	0.486513	0.466533
Lda07	13586687	0.563437	0.486513	0.464535
Lda07	13766779	0.568432	0.486513	0.458541
Lda07	13914286	0.576424	0.485514	0.44955
Lda07	14154673	0.574426	0.484515	0.447552
Lda07	14294794	0.578422	0.485514	0.445554
Lda07	14441920	0.578422	0.482517	0.445554
Lda07	14749679	0.58042	0.484515	0.442557
Lda07	14951881	0.586414	0.480519	0.440559
Lda07	15082205	0.588412	0.472527	0.440559
Lda07	15221661	0.587413	0.465534	0.442557
Lda07	15413789	0.587413	0.462537	0.440559
Lda07	15533548	0.586414	0.457542	0.43956
Lda07	15660965	0.59041	0.452547	0.433566
Lda07	15801170	0.592408	0.445554	0.431568
Lda07	16047605	0.596404	0.441558	0.427572
Lda07	16214437	0.6004	0.441558	0.423576
Lda07	16503497	0.602398	0.43956	0.425574
Lda07	16670344	0.602398	0.441558	0.423576
Lda07	16819713	0.603397	0.440559	0.421578
Lda07	16996121	0.601399	0.441558	0.421578
Lda07	17324125	0.604396	0.43956	0.420579
Lda07	17604330	0.6004	0.438561	0.420579
Lda07	18018624	0.598402	0.43956	0.41958
Lda07	18197784	0.594406	0.438561	0.415584
Lda07	18475750	0.592408	0.434565	0.414585
Lda07	18582844	0.591409	0.431568	0.412587
Lda07	18763755	0.591409	0.432567	0.40959
Lda07	18929524	0.59041	0.427572	0.410589
Lda07	19092137	0.588412	0.424575	0.407592
Lda07	19215718	0.586414	0.424575	0.408591
Lda07	19515817	0.585415	0.422577	0.40959
Lda07	19793117	0.588412	0.423576	0.406593
Lda07	19937419	0.59018	0.423848	0.40481
Lda07	20069948	0.595142	0.424089	0.403846
Lda07	20341812	0.595092	0.423313	0.399796
Lda07	20517352	0.596074	0.42562	0.397727
Lda07	20670859	0.597077	0.429019	0.395616
Lda07	20829197	0.598101	0.42827	0.39135
Lda07	21429576	0.604478	0.427505	0.384861
Lda07	21641025	0.605603	0.426724	0.382543
Lda07	21780807	0.607843	0.428105	0.380174
Lda07	21951746	0.611233	0.428414	0.377753
Lda07	22127833	0.612472	0.42539	0.377506
Lda07	22359776	0.613739	0.427928	0.375
Lda07	22559319	0.616173	0.428246	0.374715
Lda07	22788735	0.616359	0.428571	0.375576
Lda07	22935223	0.618881	0.427739	0.375291
Lda07	23105931	0.619104	0.430425	0.376179
Lda07	23246863	0.619332	0.431981	0.372315
Lda07	23493505	0.61715	0.429952	0.373188
Lda07	23822019	0.617359	0.432763	0.374083
Lda07	24045947	0.617574	0.434406	0.371287
Lda07	24337662	0.616541	0.433584	0.368421
Lda07	24461027	0.61802	0.432741	0.366751
Lda07	24686845	0.618252	0.433162	0.365039
Lda07	24947321	0.619792	0.429688	0.359375
Lda07	25145056	0.616095	0.42876	0.354881
Lda07	25390905	0.617647	0.430481	0.350267
Lda07	25898885	0.617886	0.429539	0.348238
Lda07	26179415	0.622253	0.428571	0.347527
Lda07	26707328	0.62117	0.427577	0.344011
Lda07	27106273	0.622881	0.425141	0.338983
Lda07	27608871	0.627507	0.425501	0.332378
Lda07	29424474	0.626453	0.425872	0.329942
Lda07	31016421	0.620944	0.429204	0.325959
Lda07	31434608	0.621257	0.428144	0.323353
Lda07	31709794	0.617021	0.427052	0.323708
Lda07	32048825	0.615741	0.427469	0.324074
Lda07	32468869	0.615987	0.431034	0.319749
Lda07	32725869	0.616242	0.428344	0.316879
Lda07	33027590	0.619741	0.425566	0.315534
Lda07	33207809	0.626645	0.432566	0.307566
Lda07	33418284	0.632107	0.438127	0.301003
Lda07	33586812	0.629252	0.438776	0.294218
Lda07	33708823	0.629758	0.435986	0.294118
Lda07	33879202	0.633803	0.433099	0.292254
Lda07	34061085	0.636201	0.4319	0.293907
Lda07	34243692	0.631387	0.428832	0.293796
Lda07	34443553	0.628253	0.431227	0.29368
Lda07	34628488	0.626894	0.429924	0.291667
Lda07	34806283	0.629344	0.428571	0.293436
Lda07	34935904	0.625984	0.427165	0.291339
Lda08	4904056	0.475149	0.562624	0.151093
Lda08	6562695	0.475634	0.559454	0.153996
Lda08	8234798	0.479924	0.554493	0.160612
Lda08	8654600	0.4803	0.555347	0.165103
Lda08	8923966	0.486188	0.558011	0.171271
Lda08	9304537	0.486438	0.55877	0.180832
Lda08	9877076	0.484902	0.559503	0.186501
Lda08	10092942	0.485166	0.558464	0.190227
Lda08	10327123	0.483705	0.557461	0.200686
Lda08	10551787	0.485666	0.556492	0.204047
Lda08	10931376	0.489221	0.557214	0.207297
Lda08	11274126	0.49429	0.559543	0.21044
Lda08	11458916	0.489567	0.556982	0.218299
Lda08	11720800	0.494471	0.552923	0.227488
Lda08	11813940	0.497667	0.55521	0.234837
Lda08	12000977	0.499234	0.555896	0.234303
Lda08	12135639	0.500754	0.552036	0.236802
Lda08	12387677	0.500743	0.548291	0.242199
Lda08	12546422	0.497804	0.547584	0.247438
Lda08	12747333	0.499278	0.548341	0.249639
Lda08	12801883	0.499289	0.550498	0.247511
Lda08	12964779	0.503506	0.545582	0.252454
Lda08	13154445	0.507607	0.543568	0.261411
Lda08	13310007	0.514325	0.542974	0.261937
Lda08	13425137	0.51817	0.543742	0.259758
Lda08	13552751	0.520584	0.539177	0.262948
Lda08	13649215	0.522936	0.541284	0.268676
Lda08	13749144	0.52652	0.54075	0.270375
Lda08	13900374	0.530013	0.542784	0.270754
Lda08	14067177	0.534678	0.546028	0.267339
Lda08	14250673	0.535492	0.544209	0.270237
Lda08	14341287	0.537515	0.544895	0.273063
Lda08	14462036	0.534629	0.54192	0.27825
Lda08	14585645	0.530612	0.537815	0.283313
Lda08	14690150	0.532622	0.534994	0.284698
Lda08	14880287	0.52755	0.533411	0.289566
Lda08	15081880	0.526072	0.530707	0.294322
Lda08	15179194	0.526919	0.528064	0.298969
Lda08	15335873	0.525481	0.525481	0.304643
Lda08	15430872	0.524076	0.525196	0.305711
Lda08	15545376	0.524917	0.522702	0.306755
Lda08	15668140	0.525739	0.521358	0.307777
Lda08	15802086	0.52546	0.524377	0.310943
Lda08	16020263	0.524116	0.524116	0.315113
Lda08	16185859	0.525981	0.519618	0.318134
Lda08	16305216	0.524659	0.519412	0.320042
Lda08	16408658	0.523364	0.514019	0.325026
Lda08	16537890	0.52518	0.512847	0.322713
Lda08	16699363	0.525941	0.511699	0.322482
Lda08	16820345	0.526687	0.50856	0.32427
Lda08	17043267	0.527473	0.506494	0.327672
Lda08	17206695	0.53047	0.509491	0.334665
Lda08	17344727	0.532468	0.514486	0.340659
Lda08	17446469	0.538462	0.509491	0.345654
Lda08	17538314	0.544456	0.507493	0.348651
Lda08	17697412	0.549451	0.504496	0.350649
Lda08	17996068	0.553447	0.4995	0.352647
Lda08	18069230	0.555445	0.491508	0.361638
Lda08	18159762	0.558442	0.484515	0.368631
Lda08	18254523	0.555445	0.481518	0.36963
Lda08	18347583	0.551449	0.480519	0.374625
Lda08	18474268	0.551449	0.476523	0.377622
Lda08	18587778	0.554446	0.478521	0.377622
Lda08	18701558	0.552448	0.481518	0.37962
Lda08	18910349	0.556444	0.481518	0.381618
Lda08	19011768	0.557443	0.481518	0.386613
Lda08	19177311	0.556444	0.482517	0.392607
Lda08	19302420	0.552448	0.483516	0.393606
Lda08	19395438	0.551449	0.477522	0.396603
Lda08	19605729	0.556444	0.470529	0.402597
Lda08	19686516	0.551449	0.468531	0.402597
Lda08	19803506	0.547453	0.472527	0.400599
Lda08	19898252	0.542458	0.473526	0.3996
Lda08	20003572	0.542458	0.471528	0.3996
Lda08	20107245	0.546454	0.46953	0.3996
Lda08	20219108	0.55045	0.463536	0.3996
Lda08	20356334	0.549451	0.464535	0.3996
Lda08	20524068	0.552448	0.458541	0.3996
Lda08	20728585	0.555445	0.457542	0.3996
Lda08	20950693	0.556444	0.456543	0.3996
Lda08	21019244	0.555445	0.456543	0.3996
Lda08	21213922	0.556444	0.455544	0.3996
Lda08	21366187	0.563437	0.454545	0.3996
Lda08	21436096	0.568432	0.453546	0.3996
Lda08	21537904	0.576424	0.452547	0.3996
Lda08	21645824	0.58042	0.452547	0.3996
Lda08	21768568	0.581419	0.451548	0.3996
Lda08	21873084	0.585415	0.447552	0.3996
Lda08	21972614	0.593407	0.443556	0.3996
Lda08	22054861	0.597403	0.43956	0.3996
Lda08	22165458	0.597403	0.440559	0.398601
Lda08	22282574	0.599401	0.442557	0.397602
Lda08	22383854	0.599401	0.441558	0.396603
Lda08	22496322	0.6004	0.444555	0.387612
Lda08	22609692	0.599401	0.443556	0.383616
Lda08	22717410	0.596404	0.445554	0.380619
Lda08	22790355	0.597403	0.448551	0.375624
Lda08	22903543	0.599401	0.44955	0.371628
Lda08	22988048	0.599401	0.455544	0.366633
Lda08	23158649	0.599401	0.455544	0.362637
Lda08	23277865	0.595405	0.450549	0.365634
Lda08	23409127	0.594406	0.451548	0.367632
Lda08	23504051	0.59041	0.450549	0.36963
Lda08	23617654	0.59041	0.44955	0.36963
Lda08	23754694	0.585415	0.446553	0.370629
Lda08	23949933	0.585415	0.442557	0.370629
Lda08	24055391	0.588412	0.442557	0.36963
Lda08	24168687	0.588412	0.441558	0.372627
Lda08	24252224	0.588412	0.441558	0.36963
Lda08	24351111	0.586414	0.43956	0.368631
Lda08	24413271	0.584416	0.436563	0.36963
Lda08	24480696	0.58042	0.436563	0.371628
Lda08	24642383	0.579421	0.435564	0.367632
Lda08	24753094	0.574426	0.438561	0.361638
Lda08	24927788	0.571429	0.436563	0.357642
Lda08	25082088	0.566434	0.435564	0.358641
Lda08	25203896	0.563437	0.435564	0.360639
Lda08	25318067	0.562438	0.438561	0.356643
Lda08	25627754	0.562124	0.435872	0.355711
Lda08	25753066	0.561741	0.435223	0.354251
Lda08	26117901	0.563395	0.431493	0.356851
Lda08	26388748	0.56095	0.433884	0.355372
Lda08	26468661	0.557411	0.434238	0.349687
Lda08	26604207	0.553797	0.434599	0.349156
Lda08	26729160	0.551173	0.432836	0.351812
Lda08	26831706	0.549569	0.434267	0.350216
Lda08	26926748	0.546841	0.432462	0.347495
Lda08	27050108	0.544053	0.430617	0.346916
Lda08	27247070	0.542316	0.428731	0.347439
Lda08	27367591	0.538288	0.42455	0.350225
Lda08	27483606	0.537585	0.424829	0.348519
Lda08	27633267	0.534562	0.421659	0.347926
Lda08	27799937	0.537296	0.423077	0.343823
Lda08	27900114	0.541274	0.426887	0.338443
Lda08	28001116	0.540573	0.427208	0.337709
Lda08	28153533	0.544686	0.427536	0.334541
Lda08	28308601	0.546455	0.429095	0.330073
Lda08	28419783	0.54703	0.431931	0.325495
Lda08	28555976	0.547619	0.432331	0.319549
Lda08	28692101	0.549492	0.432741	0.317259
Lda08	28835599	0.548843	0.433162	0.316195
Lda08	28972053	0.549479	0.433594	0.315104
Lda08	29085339	0.548813	0.430079	0.312665
Lda08	29200750	0.550802	0.427807	0.307487
Lda08	29365714	0.550136	0.432249	0.302168
Lda08	29496953	0.552198	0.431319	0.299451
Lda08	29699392	0.554318	0.437326	0.293872
Lda08	29811522	0.55226	0.437853	0.295198
Lda08	29951363	0.551576	0.439828	0.295129
Lda08	30089999	0.550872	0.44186	0.292151
Lda08	30233467	0.550147	0.445428	0.289086
Lda08	30350614	0.553892	0.447605	0.282934
Lda08	30445255	0.559271	0.446809	0.276596
Lda08	30523593	0.560185	0.450617	0.271605
Lda08	30625440	0.559561	0.448276	0.26489
Lda08	30751094	0.558917	0.453822	0.261146
Lda08	30840789	0.561489	0.456311	0.2589
Lda08	30975089	0.567434	0.460526	0.248355
Lda08	31081698	0.570234	0.464883	0.240803
Lda08	31169851	0.57483	0.467687	0.236395
Lda08	31245313	0.579585	0.468858	0.231834
Lda08	31342836	0.579225	0.475352	0.230634
Lda08	31440073	0.575269	0.473118	0.234767
Lda08	31514515	0.572993	0.472628	0.233577
Lda08	31593518	0.568773	0.468401	0.234201
Lda08	31699305	0.566288	0.467803	0.227273
Lda08	31788162	0.561776	0.469112	0.222008
Lda08	31851670	0.564961	0.466535	0.220472
Lda09	24817	0.499006	0.471173	0.421471
Lda09	135832	0.500975	0.465887	0.421053
Lda09	206024	0.508604	0.464627	0.42065
Lda09	308949	0.512195	0.457786	0.427767
Lda09	469705	0.513812	0.460405	0.427256
Lda09	651003	0.518987	0.461121	0.424955
Lda09	812700	0.523979	0.461812	0.422735
Lda09	943572	0.530541	0.462478	0.418848
Lda09	1036096	0.533448	0.463122	0.423671
Lda09	1113244	0.531197	0.462057	0.419899
Lda09	1273002	0.533997	0.45937	0.419569
Lda09	1494360	0.541599	0.458401	0.422512
Lda09	1638691	0.547352	0.459069	0.417335
Lda09	1749065	0.551343	0.456556	0.415482
Lda09	2051153	0.556765	0.455677	0.413686
Lda09	2199461	0.562021	0.453292	0.413476
Lda09	2338188	0.562594	0.455505	0.410256
Lda09	2507045	0.567608	0.454681	0.407132
Lda09	2662967	0.57101	0.45388	0.408492
Lda09	2845240	0.5671	0.453102	0.412698
Lda09	2993921	0.566092	0.45546	0.412356
Lda09	3073837	0.566092	0.45546	0.412356
Lda09	3274669	0.566092	0.45546	0.412356
Lda09	3409272	0.566092	0.45546	0.412356
Lda09	3620850	0.566092	0.45546	0.412356
Lda09	3824581	0.566092	0.45546	0.412356
Lda09	4118050	0.566092	0.45546	0.412356
Lda09	4258690	0.566092	0.45546	0.412356
Lda09	4488568	0.566092	0.45546	0.412356
Lda09	4987468	0.566092	0.45546	0.412356
Lda09	5187739	0.566092	0.45546	0.412356
Lda09	5461619	0.566092	0.45546	0.412356
Lda09	5708728	0.566092	0.45546	0.412356
Lda09	6078637	0.566092	0.45546	0.412356
Lda09	6433629	0.566092	0.45546	0.412356
Lda09	6766799	0.566092	0.45546	0.412356
Lda09	7288384	0.566092	0.45546	0.412356
Lda09	7481820	0.566092	0.45546	0.412356
Lda09	7753860	0.566092	0.45546	0.412356
Lda09	8051234	0.566092	0.45546	0.412356
Lda09	8299155	0.566092	0.45546	0.412356
Lda09	8542308	0.566092	0.45546	0.412356
Lda09	8725145	0.566092	0.45546	0.412356
Lda09	9450025	0.566092	0.45546	0.412356
Lda09	9874553	0.566092	0.45546	0.412356
Lda09	10041839	0.566092	0.45546	0.412356
Lda09	10613004	0.566092	0.45546	0.412356
Lda09	11333776	0.566092	0.45546	0.412356
Lda09	12416788	0.566092	0.45546	0.412356
Lda09	14684512	0.566092	0.45546	0.412356
Lda09	15533014	0.566282	0.45389	0.413545
Lda09	16142736	0.561404	0.450292	0.413743
Lda09	17187279	0.559347	0.448071	0.41543
Lda09	20709069	0.557229	0.448795	0.412651
Lda09	22855812	0.555046	0.444954	0.411315
Lda09	23461393	0.555901	0.439441	0.414596
Lda09	24561243	0.556782	0.436909	0.416404
Lda09	25147312	0.560897	0.432692	0.418269
Lda09	25493836	0.566775	0.429967	0.416938
Lda09	26683199	0.571192	0.425497	0.415563
Lda09	27323328	0.572391	0.422559	0.412458
Lda09	28109812	0.566781	0.417808	0.414384
Lda09	28496281	0.571429	0.414634	0.412892
Lda09	28669937	0.58156	0.41844	0.404255
Lda09	29207017	0.583032	0.416968	0.407942
Lda09	29849821	0.584559	0.413603	0.404412
Lda09	30139918	0.588015	0.411985	0.402622
Lda09	30465353	0.585878	0.408397	0.400763
Lda09	31054240	0.585603	0.410506	0.396887
Lda09	31365752	0.587302	0.402778	0.390873

## Sheet: Figure 5
Figure 5. IAA concentration and number of cluster roots.
Parameter 1 (a): IAA concentration in white lupin roots				Parameter 2 (b): Number of cluster roots after 5-day of auxin inhibitors (CHPAA and NPA) treatment				Parameter 3 (c): Number of cluster roots after 5-day of ABCG inhibitor (EDTA) treatment
Treatment	IAA (ng/g FW)			Treatment	Number of cluster roots (No. per plant)			Treatment	Number of cluster roots (No. per plant)
+P_Root1	65.3035			+P1	3			+P1	4
+P_Root2	58.3307			+P2	2			+P2	4
+P_Root3	60.3846			+P3	1			+P3	2
mean	61.3396			+P4	3			mean	3.3
s.e.m.	1.68917			mean	2.25			s.e.m.	0.54
				s.e.m.	0.414578
-P_PE1	141.36							+P+EDTA1	0
-P_PE2	104.841			+P+NPA1	3			+P+EDTA2	3
-P_PE3	128.753			+P+NPA2	1			+P+EDTA3	1
mean	124.984			+P+NPA3	4			mean	1.3
s.e.m.	8.74431			+P+NPA4	5			s.e.m.	0.72
				mean	3.25
-P_YCR1	111.693			s.e.m.	0.73951			-P1	13
-P_YCR2	103.414							-P2	14
-P_YCR3	108.606			+P+CHPAA1	3			-P3	19
mean	107.904			+P+CHPAA2	5			mean	15.3
s.e.m.	1.97241			+P+CHPAA3	2			s.e.m.	1.52
				+P+CHPAA4	4
-P_MCR1	125.701			mean	3.5			-P+EDTA1	2
-P_MCR2	97.0394			s.e.m.	0.559017			-P+EDTA2	4
-P_MCR3	138.29							-P+EDTA3	2
mean	120.344			-P1	18			mean	2.67
s.e.m.	9.96612			-P2	16			s.e.m.	0.54
				-P3	17
-P_OCR1	149.331			-P4	20
-P_OCR2	137.922			mean	17.75
-P_OCR3	142.089			s.e.m.	0.73951
mean	143.114
s.e.m.	2.72152			-P+NPA1	10
				-P+NPA2	9
				-P+NPA3	11
				-P+NPA4	8
				mean	9.5
				s.e.m.	0.559017
				-P+CHPAA1	13
				-P+CHPAA2	7
				-P+CHPAA3	11
				-P+CHPAA4	9
				mean	10
				s.e.m.	1.11803

## Sheet: Supplementary Figure 10
Supplementary Figure 10. Biomass and phosphorus (P) distribution in plant.
Parameter 1: Biomass						Parameter 2: P distribution in shoots and roots
Treatment	Shoot weight (g FW)	Root weight (g FW)	Total weight (g FW)			Treatment	P distribution (%)
+P1	9.42	4.08	13.5			+P_Shoots1	37.6448
+P2	8.18	3.77	11.95			+P_Shoots2	39.7758
+P3	8.65	4.29	12.94			+P_Shoots3	45.3565
+P4	10.42	5.31	15.73			+P_Shoots4	49.1857
mean	9.1675	4.3625	13.53			mean	43.164
s.e.m.	0.423931	0.288734	0.693064			s.e.m.	2.2761
-P1	7.13	4.66	11.79			+P_Roots1	62.3552
-P2	7.69	4.66	12.35			+P_Roots2	60.2242
-P3	7.78	4.58	12.36			+P_Roots3	54.6435
-P4	7.23	4.99	12.22			+P_Roots4	50.8143
mean	7.4575	4.7225	12.18			mean	56.836
s.e.m.	0.140774	0.0789284	0.11592			s.e.m.	2.2761
						-P_Shoots1	54.084
						-P_Shoots2	55.1287
						-P_Shoots3	54.7346
						-P_Shoots4	42.4806
						mean	51.4982
						s.e.m.	2.64114
						-P_Roots1	45.916
						-P_Roots2	44.8713
						-P_Roots3	45.2654
						-P_Roots4	57.5194
						mean	48.5018
						s.e.m.	2.64114

## Sheet: Supplementary Figure 13
Supplementary Figure 13. Photosynthesis-related parameters.
Parameter 1 (a): Net photosynthesis net (Pn)				Parameter 2 (b): Stomatal conductance (Gs)				Parameter 3 (c): Intercellular CO2 concentration (Ci)				Parameter 4 (d): Expression level of phosphoenolpyruvate carboxylase (PEPC) in white lupin leaves
Treatment	Pn (µmol m-2 s-1)			Treatment	Gs (mol m-2 s-1)			Treatment	Ci (µmol mol-1)			Treatment	PEPC-TPM
+P1	17.6648			+P1	0.397457			+P1	732.687			+P1	2.82101
+P2	15.495			+P2	0.441176			+P2	813.486			+P2	4.02198
+P3	12.5115			+P3	0.342226			+P3	671.573			+P3	2.41457
+P4	17.6117			+P4	0.394263			+P4	708.472			mean	3.08585
mean	15.8207			mean	0.393781			mean	731.555			s.e.m.	0.394009
s.e.m.	1.05075			s.e.m.	0.017532			s.e.m.	26.0344
												-P1	22.9033
-P1	14.1058			-P1	0.405214			-P1	758.329			-P2	21.3292
-P2	12.4577			-P2	0.440273			-P2	805.742			-P3	12.4777
-P3	14.8264			-P3	0.360906			-P3	676.012			mean	18.9034
-P4	16.2338			-P4	0.357579			-P4	793.651			s.e.m.	2.64948
mean	14.4059			-P5	0.351732			-P5	720.113
s.e.m.	0.680238			mean	0.383141			mean	750.769
				s.e.m.	0.015344			s.e.m.	21.3982

## Sheet: Supplementary Figure 14
Supplementary Figure 14. Leaf pigments content.
Parameter 1 (a): Total chlorophyll content				Parameter 2 (b): chlorophyll a				Parameter 3 (c): chlorophyll b				Parameter 4 (d): carotenoid
Treatment	Total Chl (mg cm-2)			Treatment	Chl a (mg cm-2)			Treatment	Chl b (mg cm-2)			Treatment	Carotenoid (mg cm-2)
+P1	0.021719			+P1	0.0177055			+P1	0.000667503			+P1	0.00964217
+P2	0.0263175			+P2	0.0215773			+P2	0.000869176			+P2	0.01183
+P3	0.0272269			+P3	0.0223343			+P3	0.000926733			+P3	0.0120712
+P4	0.026731			+P4	0.0202278			+P4	0.000694515			+P4	0.0120413
mean	0.0254986			mean	0.0204612			mean	0.000789482			mean	0.0113962
s.e.m.	0.000185903			s.e.m.	0.000435621			s.e.m.	4.93693e-05			s.e.m.	5.368e-05
-P1	0.0270182			-P1	0.0178359			-P1	0.000632478			-P1	0.0109865
-P2	0.0246107			-P2	0.018831			-P2	0.000759314			-P2	0.0109612
-P3	0.0206711			-P3	0.0172994			-P3	0.000707542			-P3	0.009816
-P4	0.0249122			-P4	0.0166162			-P4	0.000687331			-P4	0.0104734
mean	0.024303			mean	0.0176456			mean	0.000696666			mean	0.0105593
s.e.m.	0.00096607			s.e.m.	0.000463009			s.e.m.	1.51569e-05			s.e.m.	0.00023461

## Sheet: Supplementary Figure 15
Supplementary Figure 15. Root exudation rate of organic acids.
Parameter 1 (a): citrate exudation rate				Parameter 2 (b): malate exudation rate				Parameter 3 (c): lactic acid exudation rate				Parameter 4 (d): oxalic acid exudation rate				Parameter 5 (e): fumaric acid exudation rate				Parameter 6 (f): acetic acid exudation rate
Treatment	Citrate exudatioin rate (%)			Treatment	Malate exudatioin rate (%)			Treatment	Lactic acid exudatioin rate (%)			Treatment	Oxalic acid exudatioin rate (%)			Treatment	Fumaric acid exudatioin rate (%)			Treatment	Acetic acid exudatioin rate (%)
+PR1	65.7131			+PR1	72.5575			+PR1	74.2603			+PR1	74.316			+PR1	72.4766			+PR1	101.758
+PR2	123.889			+PR2	123.063			+PR2	142.15			+PR2	146.987			+PR2	119.804			+PR2	116.557
+PR3	110.394			+PR3	104.448			+PR3	83.6242			+PR3	78.8943			+PR3	107.718			+PR3	81.6344
mean	99.9987			mean	100.023			mean	100.012			mean	100.066			mean	99.9998			mean	99.9832
s.e.m.	14.3543			s.e.m.	12.0409			s.e.m.	17.3446			s.e.m.	19.1865			s.e.m.	11.5921			s.e.m.	8.26342
-PNR1	146.697			-PNR1	88.1201			-PNR1	179.676			-PNR1	131.941			-PNR1	98.9221			-PNR1	134.538
-PNR2	357.247			-PNR2	168.902			-PNR2	163.417			-PNR2	102.08			-PNR2	143.973			-PNR2	70.6735
-PNR3	236.575			-PNR3	95.4198			-PNR3	123.21			-PNR3	117.927			-PNR3	125.193			-PNR3	88.3437
mean	246.839			mean	117.481			mean	155.434			mean	117.316			mean	122.696			mean	97.8518
s.e.m.	49.8052			s.e.m.	21.0637			s.e.m.	13.7026			s.e.m.	7.04282			s.e.m.	10.6677			s.e.m.	15.5459
-PCR1	1112.32			-PCR1	426.054			-PCR1	797.873			-PCR1	330.231			-PCR1	114.536			-PCR1	1632.53
-PCR2	1435.93			-PCR2	533.93			-PCR2	714.921			-PCR2	288.98			-PCR2	472.831			-PCR2	1463.94
-PCR3	1116.44			-PCR3	474.497			-PCR3	747.281			-PCR3	317.335			-PCR3	415.881			-PCR3	1286.15
mean	1221.56			mean	478.161			mean	753.359			mean	312.182			mean	334.416			mean	1460.87
s.e.m.	87.521			s.e.m.	25.4713			s.e.m.	19.7093			s.e.m.	9.9484			s.e.m.	90.7663			s.e.m.	81.6563

## Sheet: Supplementary Figure 16
Supplementary Figure 16. Roles of plasma membrane (PM) H+-ATPase in white lupin cluster roots formation and function.
Parameter 1 (a): the abosolute IOD of PM H+-ATPasse protein bands				Parameter 2 (b_above): PM-ATPase activity				Parameter 3 (b_below): H+ flux				Parameter 4 (c_above): H+ flux				Parameter 5 (c_below): Number of cluster roots
Treatment	The abosolute IOD			Treatment	PM-ATPase activity (%)			Treatment	H+ flux (pmol cm-1 s-1)			Treatment	H+ flux (pmol cm-1 s-1)			Treatment	Number of cluster roots (No. per plant)
+PR1	644.47			+PR1	85.8243			+PR1	5.53315			+P1	5.64905			+P1	2
+PR2	525.71			+PR2	118.415			+PR2	10.5752			+P2	6.5719			+P2	1
+PR3	686.39			+PR3	95.7777			+PR3	4.0209			+P3	4.47098			+P3	1
mean	618.857			mean	100.006			+PR4	7.49392			+P4	8.52954			+P4	3
s.e.m.	39.2908			s.e.m.	7.87336			+PR5	6.42807			+P5	8.57647			mean	1.75
								mean	6.81025			mean	6.75959			s.e.m.	0.414578
-PNR1	452.46			-PNR1	105.763			s.e.m.	0.983901			s.e.m.	0.719467
-PNR2	375.79			-PNR2	104.48											+P+Na3VO4 1	3
-PNR3	416.33			-PNR3	107.338			-PNR1	6.59928			+P+Na3VO4 1	3.90383			+P+Na3VO4 2	0
mean	414.86			mean	105.86			-PNR2	6.62793			+P+Na3VO4 2	3.95133			+P+Na3VO4 3	3
s.e.m.	18.0818			s.e.m.	0.674825			-PNR3	6.86091			+P+Na3VO4 3	1.43024			+P+Na3VO4 4	1
								-PNR4	7.65			+P+Na3VO4 4	2.35001			mean	1.75
-PCR1	3236.9			-PCR1	239.389			mean	6.93453			mean	2.90885			s.e.m.	0.649519
-PCR2	2932.9			-PCR2	161.522			s.e.m.	0.212678			s.e.m.	0.53475
-PCR3	2810.35			-PCR3	188.69											-P1	19
mean	2993.38			mean	196.534			-PCR1	31.1548			-P1	29.1644			-P2	16
s.e.m.	103.53			s.e.m.	18.6313			-PCR2	29.9815			-P2	29.7037			-P3	17
								-PCR3	30.0201			-P3	29.8409			-P4	20
								-PCR4	30.718			mean	29.5697			mean	18
								mean	30.4686			s.e.m.	0.168591			s.e.m.	0.790569
								s.e.m.	0.246402
												-P+Na3VO4 1	2.59409			-P+Na3VO4 1	3
												-P+Na3VO4 2	3.13371			-P+Na3VO4 2	3
												-P+Na3VO4 3	2.79377			-P+Na3VO4 3	7
												mean	2.84052			-P+Na3VO4 4	4
												s.e.m.	0.128618			mean	4.25
																s.e.m.	0.81968
Coomasie Blue staining served as the protein input control.

## Sheet: Supplementary Figure 18
Supplementary Figure 18. Activity of acid phosphatase (AP) in roots and root exudates of white lupin.
Parameter 1 (a): AP activity in roots of white lupin				Parameter 2 (b): AP activity in root exudates of white lupin.
Treatment	AP activity (U mg-1 protein)			Treatment	Root-secreted AP activity (U mg-1 protein)
+PR1	0.282208			+PR1	0.00353425
+PR2	0.254357			+PR2	0.003341
+PR3	0.289798			+PR3	0.00278398
+PR4	0.244849			mean	0.00321974
mean	0.267803			s.e.m.	0.000183643
s.e.m.	0.00935068
				-PNR1	0.00647938
-PNR1	0.702928			-PNR2	0.0136645
-PNR2	0.587565			-PNR3	0.00791941
-PNR3	0.531969			mean	0.00935444
-PNR4	0.45948			s.e.m.	0.00179207
mean	0.570485
s.e.m.	0.0444681			-PCR1	0.143
				-PCR2	0.0767036
-PCR1	0.784922			-PCR3	0.0646316
-PCR2	0.971501			mean	0.0947783
-PCR3	0.922404			s.e.m.	0.0198914
-PCR4	1.06985
mean	0.93717
s.e.m.	0.0513449

## Sheet: Supplementary Figure 19
Supplementary Figure 19. Functional analysis of PAP10 and PAP12 genes in white lupin by hairy root transformation system.
Parameter 1 (a): relative expression of PAP10				Parameter 2 (b): relative expression of PAP12				Parameter 3 (c): root acid phosphatase (AP) activity				Parameter 4 (d): root-secreted acid phosphatase activity
Treatment	PAP10-relative expression			Treatment	PAP12-relative expression			Treatment	AP activity (U mg-1 protein)			Treatment	AP activity (U mg-1 protein)
+P_E.V.1	1.06309			+P_E.V.1	0.968784			+P_E.V.1	0.235148			+P_E.V.1	0.00740956
+P_E.V.2	1.32111			+P_E.V.2	1.37509			+P_E.V.2	0.18343			+P_E.V.2	0.0060374
+P_E.V.3	0.712021			+P_E.V.3	0.750655			+P_E.V.3	0.153444			+P_E.V.3	0.00632552
mean	1.03207			mean	1.03151			mean	0.190674			+P_E.V.4	0.00628152
s.e.m.	0.144125			s.e.m.	0.149398			s.e.m.	0.0194842			+P_E.V.5	0.00769479
												mean	0.00674976
+P_PAP10 1	75.3805			+P_PAP12 1	20.6778			+P_PAP10 1	0.552098			s.e.m.	0.000299015
+P_PAP10 2	88.7742			+P_PAP12 2	109.427			+P_PAP10 2	0.472155
+P_PAP10 3	64.4385			+P_PAP12 3	65.1625			+P_PAP10 3	0.610745			+P_PAP10-1	0.0105923
mean	76.1977			mean	65.0893			mean	0.544999			+P_PAP10-2	0.0106502
s.e.m.	5.74584			s.e.m.	20.9191			s.e.m.	0.032795			+P_PAP10-3	0.00968804
												mean	0.0103102
-P_E.V.1	373.906			-P_E.V.1	301.279			+P_PAP12 1	0.371562			s.e.m.	0.000254363
-P_E.V.2	361.208			-P_E.V.2	295.785			+P_PAP12 2	0.430747
-P_E.V.3	389.168			-P_E.V.3	294.718			+P_PAP12 3	0.428949			+P_PAP12-1	0.0103122
mean	374.76			mean	297.261			+P_PAP12 4	0.456209			+P_PAP12-2	0.00778203
s.e.m.	6.59969			s.e.m.	1.65986			+P_PAP12 5	0.746035			+P_PAP12-3	0.00869198
								mean	0.4867			+P_PAP12-4	0.00780378
-P_PAP10 1	1075.06			-P_PAP12 1	1071.17			s.e.m.	0.0593001			+P_PAP12-5	0.0088281
-P_PAP10 2	1425.38			-P_PAP12 2	905.325							+P_PAP12-6	0.00826699
-P_PAP10 3	1696.9			-P_PAP12 3	925.665			-P_E.V.1	0.344114			mean	0.00861417
mean	1399.11			mean	967.386			-P_E.V.2	0.375701			s.e.m.	0.00034986
s.e.m.	146.964			s.e.m.	42.641			-P_E.V.3	0.39967
								-P_E.V.4	0.280073			-P_E.V.1	0.00677846
								-P_E.V.5	0.338893			-P_E.V.2	0.00700657
								mean	0.34769			-P_E.V.3	0.00879591
								s.e.m.	0.0180546			mean	0.00752698
												s.e.m.	0.000520837
								-P_PAP10 1	0.581948
								-P_PAP10 2	0.666529			-P_PAP10-1	0.0106916
								-P_PAP10 3	0.741759			-P_PAP10-2	0.014633
								-P_PAP10 4	0.7411			-P_PAP10-3	0.00983916
								-P_PAP10 5	0.667738			-P_PAP10-4	0.0187127
								mean	0.679815			-P_PAP10-5	0.0196864
								s.e.m.	0.0264533			-P_PAP10-6	0.0121862
												mean	0.0142915
								-P_PAP12 1	0.65202			s.e.m.	0.00154575
								-P_PAP12 2	0.508057
								-P_PAP12 3	0.615981			-P_PAP12-1	0.0111871
								-P_PAP12 4	0.556015			-P_PAP12-2	0.0105687
								mean	0.583018			-P_PAP12-3	0.0141232
								s.e.m.	0.0276091			-P_PAP12-4	0.0113475
												-P_PAP12-5	0.0115902
												-P_PAP12-6	0.0101478
												-P_PAP12-7	0.0109134
												mean	0.0114111
												s.e.m.	0.000451604

[truncated: 1 more sheets: Supplementary Figure 20]
